# Supplementary material for: Icariin ameliorates minimal change disease by regulating the mitochondrial dysfunction pathway: an integrated strategy of network pharmacology, bioinformatics, and experimental validation
Source: Front Pharmacol. 2025 Aug 29;16:1640822. doi: 10.3389/fphar.2025.1640822 (PMC12425968; doi:10.3389/fphar.2025.1640822)
Supplement: Supplementary file 1 [file DataSheet1.csv]

Gene Symbol	Description	Category	Uniprot ID	Gifts	GC Id	Relevance score	GeneCards Link
POLG	DNA Polymerase Gamma, Catalytic Subunit	Protein Coding	P54098	60	GC15M152330	146.0722046	https://www.genecards.org/cgi-bin/carddisp.pl?gene=POLG
SDHA	Succinate Dehydrogenase Complex Flavoprotein Subunit A	Protein Coding	P31040	60	GC05P000232	139.7055511	https://www.genecards.org/cgi-bin/carddisp.pl?gene=SDHA
POLGARF	POLG Alternative Reading Frame	Protein Coding	A0A3B3IS91	18	GC15M155137	113.3534317	https://www.genecards.org/cgi-bin/carddisp.pl?gene=POLGARF
RYR2	Ryanodine Receptor 2	Protein Coding	Q92736	60	GC01P237042	111.8222046	https://www.genecards.org/cgi-bin/carddisp.pl?gene=RYR2
HADHA	Hydroxyacyl-CoA Dehydrogenase Trifunctional Multienzyme Complex Subunit Alpha	Protein Coding	P40939	60	GC02M026190	97.18439484	https://www.genecards.org/cgi-bin/carddisp.pl?gene=HADHA
MT-ATP6	Mitochondrially Encoded ATP Synthase Membrane Subunit 6	Protein Coding	P00846	43	GCMTP008531	90.18921661	https://www.genecards.org/cgi-bin/carddisp.pl?gene=MT-ATP6
MT-ND1	Mitochondrially Encoded NADH:Ubiquinone Oxidoreductase Core Subunit 1	Protein Coding	P03886	45	GCMTP003309	86.35884094	https://www.genecards.org/cgi-bin/carddisp.pl?gene=MT-ND1
MT-ND5	Mitochondrially Encoded NADH:Ubiquinone Oxidoreductase Core Subunit 5	Protein Coding	P03915	44	GCMTP012339	83.22039032	https://www.genecards.org/cgi-bin/carddisp.pl?gene=MT-ND5
HADHB	Hydroxyacyl-CoA Dehydrogenase Trifunctional Multienzyme Complex Subunit Beta	Protein Coding	P55084	59	GC02P026243	82.92404175	https://www.genecards.org/cgi-bin/carddisp.pl?gene=HADHB
SLC25A4	Solute Carrier Family 25 Member 4	Protein Coding	P12235	61	GC04P185143	81.54692841	https://www.genecards.org/cgi-bin/carddisp.pl?gene=SLC25A4
MT-CO1	Mitochondrially Encoded Cytochrome C Oxidase I	Protein Coding	P00395	44	GCMTP005906	81.2157135	https://www.genecards.org/cgi-bin/carddisp.pl?gene=MT-CO1
SURF1	SURF1 Cytochrome C Oxidase Assembly Factor	Protein Coding	Q15526	54	GC09M133351	80.48420715	https://www.genecards.org/cgi-bin/carddisp.pl?gene=SURF1
RRM2B	Ribonucleotide Reductase Regulatory TP53 Inducible Subunit M2B	Protein Coding	Q7LG56	62	GC08M102204	79.65142822	https://www.genecards.org/cgi-bin/carddisp.pl?gene=RRM2B
TYMP	Thymidine Phosphorylase	Protein Coding	P19971	60	GC22M050525	79.47154236	https://www.genecards.org/cgi-bin/carddisp.pl?gene=TYMP
TWNK	Twinkle MtDNA Helicase	Protein Coding	Q96RR1	54	GC10P113017	78.25708008	https://www.genecards.org/cgi-bin/carddisp.pl?gene=TWNK
SUCLA2	Succinate-CoA Ligase ADP-Forming Subunit Beta	Protein Coding	Q9P2R7	59	GC13M047745	77.55307007	https://www.genecards.org/cgi-bin/carddisp.pl?gene=SUCLA2
TMEM70	Transmembrane Protein 70	Protein Coding	Q9BUB7	51	GC08P073972	77.20892334	https://www.genecards.org/cgi-bin/carddisp.pl?gene=TMEM70
SCO2	Synthesis Of Cytochrome C Oxidase 2	Protein Coding	O43819	57	GC22M050523	76.63622284	https://www.genecards.org/cgi-bin/carddisp.pl?gene=SCO2
OPA1	OPA1 Mitochondrial Dynamin Like GTPase	Protein Coding	O60313	56	GC03P193594	75.78873444	https://www.genecards.org/cgi-bin/carddisp.pl?gene=OPA1
LRPPRC	Leucine Rich Pentatricopeptide Repeat Containing	Protein Coding	P42704	55	GC02M043886	74.96494293	https://www.genecards.org/cgi-bin/carddisp.pl?gene=LRPPRC
MT-CYB	Mitochondrially Encoded Cytochrome B	Protein Coding	P00156	43	GCMTP014749	74.47345734	https://www.genecards.org/cgi-bin/carddisp.pl?gene=MT-CYB
MPV17	Mitochondrial Inner Membrane Protein MPV17	Protein Coding	P39210	54	GC02M027309	74.11840057	https://www.genecards.org/cgi-bin/carddisp.pl?gene=MPV17
MT-ND4	Mitochondrially Encoded NADH:Ubiquinone Oxidoreductase Core Subunit 4	Protein Coding	P03905	43	GCMTP010762	73.88478088	https://www.genecards.org/cgi-bin/carddisp.pl?gene=MT-ND4
TK2	Thymidine Kinase 2	Protein Coding	O00142	54	GC16M066508	72.45213318	https://www.genecards.org/cgi-bin/carddisp.pl?gene=TK2
CHCHD10	Coiled-Coil-Helix-Coiled-Coil-Helix Domain Containing 10	Protein Coding	Q8WYQ3	52	GC22M023765	72.3682251	https://www.genecards.org/cgi-bin/carddisp.pl?gene=CHCHD10
MT-CO2	Mitochondrially Encoded Cytochrome C Oxidase II	Protein Coding	P00403	47	GCMTP007587	71.07822418	https://www.genecards.org/cgi-bin/carddisp.pl?gene=MT-CO2
MT-ND2	Mitochondrially Encoded NADH:Ubiquinone Oxidoreductase Core Subunit 2	Protein Coding	P03891	44	GCMTP004472	71.00830078	https://www.genecards.org/cgi-bin/carddisp.pl?gene=MT-ND2
NDUFS1	NADH:Ubiquinone Oxidoreductase Core Subunit S1	Protein Coding	P28331	58	GC02M206114	70.43202972	https://www.genecards.org/cgi-bin/carddisp.pl?gene=NDUFS1
MT-CO3	Mitochondrially Encoded Cytochrome C Oxidase III	Protein Coding	P00414	41	GCMTP009209	69.66740417	https://www.genecards.org/cgi-bin/carddisp.pl?gene=MT-CO3
BCS1L	BCS1 Homolog, Ubiquinol-Cytochrome C Reductase Complex Chaperone	Protein Coding	Q9Y276	57	GC02P218658	68.84947205	https://www.genecards.org/cgi-bin/carddisp.pl?gene=BCS1L
TFAM	Transcription Factor A, Mitochondrial	Protein Coding	Q00059	58	GC10P058385	68.1368103	https://www.genecards.org/cgi-bin/carddisp.pl?gene=TFAM
MTO1	Mitochondrial TRNA Translation Optimization 1	Protein Coding	Q9Y2Z2	56	GC06P073461	66.96793365	https://www.genecards.org/cgi-bin/carddisp.pl?gene=MTO1
NDUFV1	NADH:Ubiquinone Oxidoreductase Core Subunit V1	Protein Coding	P49821	58	GC11P094816	65.93312073	https://www.genecards.org/cgi-bin/carddisp.pl?gene=NDUFV1
NDUFS4	NADH:Ubiquinone Oxidoreductase Subunit S4	Protein Coding	O43181	56	GC05P053560	65.12456512	https://www.genecards.org/cgi-bin/carddisp.pl?gene=NDUFS4
MT-ND6	Mitochondrially Encoded NADH:Ubiquinone Oxidoreductase Core Subunit 6	Protein Coding	P03923	42	GCMTM014151	64.71753693	https://www.genecards.org/cgi-bin/carddisp.pl?gene=MT-ND6
MT-TL1	Mitochondrially Encoded TRNA-Leu (UUA/G) 1	RNA Gene		25	GCMTP003232	64.59364319	https://www.genecards.org/cgi-bin/carddisp.pl?gene=MT-TL1
DNM1L	Dynamin 1 Like	Protein Coding	O00429	61	GC12P032679	64.07542419	https://www.genecards.org/cgi-bin/carddisp.pl?gene=DNM1L
TTC19	Tetratricopeptide Repeat Domain 19	Protein Coding	Q6DKK2	51	GC17P015999	63.3065567	https://www.genecards.org/cgi-bin/carddisp.pl?gene=TTC19
DGUOK	Deoxyguanosine Kinase	Protein Coding	Q16854	56	GC02P073926	63.24024963	https://www.genecards.org/cgi-bin/carddisp.pl?gene=DGUOK
POLG2	DNA Polymerase Gamma 2, Accessory Subunit	Protein Coding	Q9UHN1	52	GC17M064477	63.0116539	https://www.genecards.org/cgi-bin/carddisp.pl?gene=POLG2
COX10	Cytochrome C Oxidase Assembly Factor Heme A:Farnesyltransferase COX10	Protein Coding	Q12887	55	GC17P014069	62.74463272	https://www.genecards.org/cgi-bin/carddisp.pl?gene=COX10
MT-ND3	Mitochondrially Encoded NADH:Ubiquinone Oxidoreductase Core Subunit 3	Protein Coding	P03897	44	GCMTP010061	61.4785614	https://www.genecards.org/cgi-bin/carddisp.pl?gene=MT-ND3
MT-TK	Mitochondrially Encoded TRNA-Lys (AAA/G)	RNA Gene		21	GCMTP008297	60.3122406	https://www.genecards.org/cgi-bin/carddisp.pl?gene=MT-TK
ABCA3	ATP Binding Cassette Subfamily A Member 3	Protein Coding	Q99758	60	GC16M002275	60.2359314	https://www.genecards.org/cgi-bin/carddisp.pl?gene=ABCA3
ACAD9	Acyl-CoA Dehydrogenase Family Member 9	Protein Coding	Q9H845	57	GC03P140018	60.14906311	https://www.genecards.org/cgi-bin/carddisp.pl?gene=ACAD9
NDUFA10	NADH:Ubiquinone Oxidoreductase Subunit A10	Protein Coding	O95299	55	GC02M239893	59.80359268	https://www.genecards.org/cgi-bin/carddisp.pl?gene=NDUFA10
NDUFAF5	NADH:Ubiquinone Oxidoreductase Complex Assembly Factor 5	Protein Coding	Q5TEU4	49	GC20P014020	59.77057648	https://www.genecards.org/cgi-bin/carddisp.pl?gene=NDUFAF5
MT-TS1	Mitochondrially Encoded TRNA-Ser (UCN) 1	RNA Gene		22	GCMTM007447	59.75406647	https://www.genecards.org/cgi-bin/carddisp.pl?gene=MT-TS1
NUBPL	NUBP Iron-Sulfur Cluster Assembly Factor, Mitochondrial	Protein Coding	Q8TB37	52	GC14P031489	59.72386551	https://www.genecards.org/cgi-bin/carddisp.pl?gene=NUBPL
SUCLG1	Succinate-CoA Ligase GDP/ADP-Forming Subunit Alpha	Protein Coding	P53597	58	GC02M084423	59.06688309	https://www.genecards.org/cgi-bin/carddisp.pl?gene=SUCLG1
IBA57	Iron-Sulfur Cluster Assembly Factor IBA57	Protein Coding	Q5T440	48	GC01P228165	58.84841156	https://www.genecards.org/cgi-bin/carddisp.pl?gene=IBA57
MT-ATP8	Mitochondrially Encoded ATP Synthase Membrane Subunit 8	Protein Coding	P03928	41	GCMTP008368	58.84221268	https://www.genecards.org/cgi-bin/carddisp.pl?gene=MT-ATP8
SDHB	Succinate Dehydrogenase Complex Iron Sulfur Subunit B	Protein Coding	P21912	62	GC01M019397	57.62339401	https://www.genecards.org/cgi-bin/carddisp.pl?gene=SDHB
FASTKD2	FAST Kinase Domains 2	Protein Coding	Q9NYY8	51	GC02P206770	57.4397583	https://www.genecards.org/cgi-bin/carddisp.pl?gene=FASTKD2
FBXL4	F-Box And Leucine Rich Repeat Protein 4	Protein Coding	Q9UKA2	52	GC06M098868	57.37229919	https://www.genecards.org/cgi-bin/carddisp.pl?gene=FBXL4
SDHD	Succinate Dehydrogenase Complex Subunit D	Protein Coding	O14521	57	GC11P112613	56.56227112	https://www.genecards.org/cgi-bin/carddisp.pl?gene=SDHD
NDUFS2	NADH:Ubiquinone Oxidoreductase Core Subunit S2	Protein Coding	O75306	57	GC01P161197	55.58466339	https://www.genecards.org/cgi-bin/carddisp.pl?gene=NDUFS2
NDUFAF2	NADH:Ubiquinone Oxidoreductase Complex Assembly Factor 2	Protein Coding	Q8N183	54	GC05P060945	54.16017914	https://www.genecards.org/cgi-bin/carddisp.pl?gene=NDUFAF2
ATP5F1A	ATP Synthase F1 Subunit Alpha	Protein Coding	P25705	59	GC18M046081	54.03524399	https://www.genecards.org/cgi-bin/carddisp.pl?gene=ATP5F1A
COX5A	Cytochrome C Oxidase Subunit 5A	Protein Coding	P20674	56	GC15M074919	53.85791016	https://www.genecards.org/cgi-bin/carddisp.pl?gene=COX5A
SCO1	Synthesis Of Cytochrome C Oxidase 1	Protein Coding	O75880	58	GC17M010672	53.40620422	https://www.genecards.org/cgi-bin/carddisp.pl?gene=SCO1
NDUFS7	NADH:Ubiquinone Oxidoreductase Core Subunit S7	Protein Coding	O75251	58	GC19P121862	53.04448318	https://www.genecards.org/cgi-bin/carddisp.pl?gene=NDUFS7
ATPAF2	ATP Synthase Mitochondrial F1 Complex Assembly Factor 2	Protein Coding	Q8N5M1	51	GC17M017977	53.01929474	https://www.genecards.org/cgi-bin/carddisp.pl?gene=ATPAF2
AIFM1	Apoptosis Inducing Factor Mitochondria Associated 1	Protein Coding	O95831	62	GC0XM130129	52.94393921	https://www.genecards.org/cgi-bin/carddisp.pl?gene=AIFM1
NDUFAF1	NADH:Ubiquinone Oxidoreductase Complex Assembly Factor 1	Protein Coding	Q9Y375	54	GC15M041387	52.85467911	https://www.genecards.org/cgi-bin/carddisp.pl?gene=NDUFAF1
COX15	Cytochrome C Oxidase Assembly Homolog COX15	Protein Coding	Q7KZN9	55	GC10M099696	52.77018356	https://www.genecards.org/cgi-bin/carddisp.pl?gene=COX15
MT-RNR1	Mitochondrially Encoded 12S RRNA	RNA Gene	A0A0C5B5G6	25	GCMTP000642	52.62873077	https://www.genecards.org/cgi-bin/carddisp.pl?gene=MT-RNR1
NFU1	NFU1 Iron-Sulfur Cluster Scaffold	Protein Coding	Q9UMS0	55	GC02M069395	52.47303772	https://www.genecards.org/cgi-bin/carddisp.pl?gene=NFU1
GAREM2	GRB2 Associated Regulator Of MAPK1 Subtype 2	Protein Coding	Q75VX8	40	GC02P026663	52.07816696	https://www.genecards.org/cgi-bin/carddisp.pl?gene=GAREM2
NDUFS8	NADH:Ubiquinone Oxidoreductase Core Subunit S8	Protein Coding	O00217	57	GC11P068030	50.99032593	https://www.genecards.org/cgi-bin/carddisp.pl?gene=NDUFS8
NDUFS3	NADH:Ubiquinone Oxidoreductase Core Subunit S3	Protein Coding	O75489	59	GC11P048105	50.57447815	https://www.genecards.org/cgi-bin/carddisp.pl?gene=NDUFS3
UQCRQ	Ubiquinol-Cytochrome C Reductase Complex III Subunit VII	Protein Coding	O14949	54	GC05P132866	50.04719162	https://www.genecards.org/cgi-bin/carddisp.pl?gene=UQCRQ
FOXRED1	FAD Dependent Oxidoreductase Domain Containing 1	Protein Coding	Q96CU9	53	GC11P126269	49.93755341	https://www.genecards.org/cgi-bin/carddisp.pl?gene=FOXRED1
MGME1	Mitochondrial Genome Maintenance Exonuclease 1	Protein Coding	Q9BQP7	50	GC20P017968	49.73155975	https://www.genecards.org/cgi-bin/carddisp.pl?gene=MGME1
BOLA3	BolA Family Member 3	Protein Coding	Q53S33	51	GC02M074136	49.71051025	https://www.genecards.org/cgi-bin/carddisp.pl?gene=BOLA3
MFN2	Mitofusin 2	Protein Coding	O95140	61	GC01P011980	49.69438553	https://www.genecards.org/cgi-bin/carddisp.pl?gene=MFN2
TRDN	Triadin	Protein Coding	Q13061	52	GC06M123198	49.63303375	https://www.genecards.org/cgi-bin/carddisp.pl?gene=TRDN
CYCS	Cytochrome C, Somatic	Protein Coding	P99999	61	GC07M025118	49.21653366	https://www.genecards.org/cgi-bin/carddisp.pl?gene=CYCS
MT-TW	Mitochondrially Encoded TRNA-Trp (UGA/G)	RNA Gene		21	GCMTP005514	49.19088745	https://www.genecards.org/cgi-bin/carddisp.pl?gene=MT-TW
TSFM	Ts Translation Elongation Factor, Mitochondrial	Protein Coding	P43897	56	GC12P057782	48.47014618	https://www.genecards.org/cgi-bin/carddisp.pl?gene=TSFM
MT-TH	Mitochondrially Encoded TRNA-His (CAU/C)	RNA Gene		22	GCMTP012140	48.39184952	https://www.genecards.org/cgi-bin/carddisp.pl?gene=MT-TH
PMPCB	Peptidase, Mitochondrial Processing Subunit Beta	Protein Coding	O75439	56	GC07P103297	48.23595428	https://www.genecards.org/cgi-bin/carddisp.pl?gene=PMPCB
MT-TI	Mitochondrially Encoded TRNA-Ile (AUU/C)	RNA Gene		22	GCMTP004265	48.09573746	https://www.genecards.org/cgi-bin/carddisp.pl?gene=MT-TI
TIMMDC1	Translocase Of Inner Mitochondrial Membrane Domain Containing 1	Protein Coding	Q9NPL8	51	GC03P119498	47.67198944	https://www.genecards.org/cgi-bin/carddisp.pl?gene=TIMMDC1
GFM1	G Elongation Factor Mitochondrial 1	Protein Coding	Q96RP9	56	GC03P158644	47.47952271	https://www.genecards.org/cgi-bin/carddisp.pl?gene=GFM1
HSD17B10	Hydroxysteroid 17-Beta Dehydrogenase 10	Protein Coding	Q99714	60	GC0XM053431	47.05566788	https://www.genecards.org/cgi-bin/carddisp.pl?gene=HSD17B10
NDUFV2	NADH:Ubiquinone Oxidoreductase Core Subunit V2	Protein Coding	P19404	55	GC18P009109	46.86559677	https://www.genecards.org/cgi-bin/carddisp.pl?gene=NDUFV2
ATP5F1E	ATP Synthase F1 Subunit Epsilon	Protein Coding	P56381	54	GC20M059026	46.45160294	https://www.genecards.org/cgi-bin/carddisp.pl?gene=ATP5F1E
NDUFAF6	NADH:Ubiquinone Oxidoreductase Complex Assembly Factor 6	Protein Coding	Q330K2	48	GC08P094895	46.38591766	https://www.genecards.org/cgi-bin/carddisp.pl?gene=NDUFAF6
NDUFAF4	NADH:Ubiquinone Oxidoreductase Complex Assembly Factor 4	Protein Coding	Q9P032	55	GC06M096889	46.3444519	https://www.genecards.org/cgi-bin/carddisp.pl?gene=NDUFAF4
MT-TS2	Mitochondrially Encoded TRNA-Ser (AGU/C) 2	RNA Gene		21	GCMTP012215	46.32501984	https://www.genecards.org/cgi-bin/carddisp.pl?gene=MT-TS2
NDUFS6	NADH:Ubiquinone Oxidoreductase Subunit S6	Protein Coding	O75380	56	GC05P001801	45.74161911	https://www.genecards.org/cgi-bin/carddisp.pl?gene=NDUFS6
TRMU	TRNA Mitochondrial 2-Thiouridylase	Protein Coding	O75648	51	GC22P046330	45.50067139	https://www.genecards.org/cgi-bin/carddisp.pl?gene=TRMU
TACO1	Translational Activator Of Cytochrome C Oxidase I	Protein Coding	Q9BSH4	52	GC17P063600	45.49060059	https://www.genecards.org/cgi-bin/carddisp.pl?gene=TACO1
TIMM8A	Translocase Of Inner Mitochondrial Membrane 8A	Protein Coding	O60220	54	GC0XM101345	45.26808929	https://www.genecards.org/cgi-bin/carddisp.pl?gene=TIMM8A
SLC25A3	Solute Carrier Family 25 Member 3	Protein Coding	Q00325	57	GC12P098593	45.02874756	https://www.genecards.org/cgi-bin/carddisp.pl?gene=SLC25A3
MSTO1	Misato Mitochondrial Distribution And Morphology Regulator 1	Protein Coding	Q9BUK6	51	GC01P167308	44.98131943	https://www.genecards.org/cgi-bin/carddisp.pl?gene=MSTO1
MT-TN	Mitochondrially Encoded TRNA-Asn (AAU/C)	RNA Gene		22	GCMTM005659	44.9327774	https://www.genecards.org/cgi-bin/carddisp.pl?gene=MT-TN
SLC25A19	Solute Carrier Family 25 Member 19	Protein Coding	Q9HC21	56	GC17M086214	44.43091965	https://www.genecards.org/cgi-bin/carddisp.pl?gene=SLC25A19
MT-ND4L	Mitochondrially Encoded NADH:Ubiquinone Oxidoreductase Core Subunit 4L	Protein Coding	P03901	37	GCMTP010472	44.42873764	https://www.genecards.org/cgi-bin/carddisp.pl?gene=MT-ND4L
TPK1	Thiamin Pyrophosphokinase 1	Protein Coding	Q9H3S4	57	GC07M144451	44.28102493	https://www.genecards.org/cgi-bin/carddisp.pl?gene=TPK1
SPG7	SPG7 Matrix AAA Peptidase Subunit, Paraplegin	Protein Coding	Q9UQ90	55	GC16P098829	44.22415543	https://www.genecards.org/cgi-bin/carddisp.pl?gene=SPG7
COX6B1	Cytochrome C Oxidase Subunit 6B1	Protein Coding	P14854	56	GC19P122929	43.84133911	https://www.genecards.org/cgi-bin/carddisp.pl?gene=COX6B1
ISCA2	Iron-Sulfur Cluster Assembly 2	Protein Coding	Q86U28	52	GC14P074493	43.73736191	https://www.genecards.org/cgi-bin/carddisp.pl?gene=ISCA2
MTFMT	Mitochondrial Methionyl-TRNA Formyltransferase	Protein Coding	Q96DP5	52	GC15M065001	43.71985245	https://www.genecards.org/cgi-bin/carddisp.pl?gene=MTFMT
MT-TQ	Mitochondrially Encoded TRNA-Gln (CAA/G)	RNA Gene		21	GCMTM004331	43.69546127	https://www.genecards.org/cgi-bin/carddisp.pl?gene=MT-TQ
SDHAF1	Succinate Dehydrogenase Complex Assembly Factor 1	Protein Coding	A6NFY7	48	GC19P035995	43.6941185	https://www.genecards.org/cgi-bin/carddisp.pl?gene=SDHAF1
MT-TE	Mitochondrially Encoded TRNA-Glu (GAA/G)	RNA Gene		20	GCMTM014676	43.35112762	https://www.genecards.org/cgi-bin/carddisp.pl?gene=MT-TE
LONP1	Lon Peptidase 1, Mitochondrial	Protein Coding	P36776	58	GC19M005691	43.19442749	https://www.genecards.org/cgi-bin/carddisp.pl?gene=LONP1
MTRFR	Mitochondrial Translation Release Factor In Rescue	Protein Coding	Q9H3J6	46	GC12P134731	42.99912262	https://www.genecards.org/cgi-bin/carddisp.pl?gene=MTRFR
MT-TL2	Mitochondrially Encoded TRNA-Leu (CUN) 2	RNA Gene		21	GCMTP012268	42.95948029	https://www.genecards.org/cgi-bin/carddisp.pl?gene=MT-TL2
COX4I1	Cytochrome C Oxidase Subunit 4I1	Protein Coding	P13073	58	GC16P085798	42.86008835	https://www.genecards.org/cgi-bin/carddisp.pl?gene=COX4I1
UQCRC2	Ubiquinol-Cytochrome C Reductase Core Protein 2	Protein Coding	P22695	58	GC16P096351	42.83956146	https://www.genecards.org/cgi-bin/carddisp.pl?gene=UQCRC2
LARS2	Leucyl-TRNA Synthetase 2, Mitochondrial	Protein Coding	Q15031	57	GC03P059697	42.72613907	https://www.genecards.org/cgi-bin/carddisp.pl?gene=LARS2
UQCRB	Ubiquinol-Cytochrome C Reductase Binding Protein	Protein Coding	P14927	57	GC08M096225	42.71032715	https://www.genecards.org/cgi-bin/carddisp.pl?gene=UQCRB
NDUFAF3	NADH:Ubiquinone Oxidoreductase Complex Assembly Factor 3	Protein Coding	Q9BU61	52	GC03P049020	42.18159866	https://www.genecards.org/cgi-bin/carddisp.pl?gene=NDUFAF3
MT-TR	Mitochondrially Encoded TRNA-Arg (CGN)	RNA Gene		21	GCMTP010407	41.9755249	https://www.genecards.org/cgi-bin/carddisp.pl?gene=MT-TR
OXA1L	OXA1L Mitochondrial Inner Membrane Protein	Protein Coding	Q15070	51	GC14P022766	41.96126175	https://www.genecards.org/cgi-bin/carddisp.pl?gene=OXA1L
COX20	Cytochrome C Oxidase Assembly Factor COX20	Protein Coding	Q5RI15	53	GC01P244856	41.9379425	https://www.genecards.org/cgi-bin/carddisp.pl?gene=COX20
LYRM7	LYR Motif Containing 7	Protein Coding	Q5U5X0	51	GC05P131170	41.86088181	https://www.genecards.org/cgi-bin/carddisp.pl?gene=LYRM7
LETM1	Leucine Zipper And EF-Hand Containing Transmembrane Protein 1	Protein Coding	O95202	56	GC04M001811	41.78003693	https://www.genecards.org/cgi-bin/carddisp.pl?gene=LETM1
FARS2	Phenylalanyl-TRNA Synthetase 2, Mitochondrial	Protein Coding	O95363	56	GC06P007187	41.77130508	https://www.genecards.org/cgi-bin/carddisp.pl?gene=FARS2
ECHS1	Enoyl-CoA Hydratase, Short Chain 1	Protein Coding	P30084	58	GC10M133362	41.76150894	https://www.genecards.org/cgi-bin/carddisp.pl?gene=ECHS1
GFM2	GTP Dependent Ribosome Recycling Factor Mitochondrial 2	Protein Coding	Q969S9	52	GC05M074721	41.58467102	https://www.genecards.org/cgi-bin/carddisp.pl?gene=GFM2
MRPL12	Mitochondrial Ribosomal Protein L12	Protein Coding	P52815	51	GC17P124112	41.45316315	https://www.genecards.org/cgi-bin/carddisp.pl?gene=MRPL12
MT-TG	Mitochondrially Encoded TRNA-Gly (GGN)	RNA Gene		21	GCMTP009993	41.1198349	https://www.genecards.org/cgi-bin/carddisp.pl?gene=MT-TG
COA8	Cytochrome C Oxidase Assembly Factor 8	Protein Coding	Q96IL0	43	GC14P117034	41.06418228	https://www.genecards.org/cgi-bin/carddisp.pl?gene=COA8
CASQ2	Calsequestrin 2	Protein Coding	O14958	56	GC01M115700	40.95789337	https://www.genecards.org/cgi-bin/carddisp.pl?gene=CASQ2
TMEM126B	Transmembrane Protein 126B	Protein Coding	Q8IUX1	50	GC11P085628	40.88983154	https://www.genecards.org/cgi-bin/carddisp.pl?gene=TMEM126B
OPA3	Outer Mitochondrial Membrane Lipid Metabolism Regulator OPA3	Protein Coding	Q9H6K4	51	GC19M045527	40.8768959	https://www.genecards.org/cgi-bin/carddisp.pl?gene=OPA3
FXN	Frataxin	Protein Coding	Q16595	60	GC09P069035	40.84414291	https://www.genecards.org/cgi-bin/carddisp.pl?gene=FXN
MT-TT	Mitochondrially Encoded TRNA-Thr (ACN)	RNA Gene		24	GCMTP015890	40.79749298	https://www.genecards.org/cgi-bin/carddisp.pl?gene=MT-TT
MFF	Mitochondrial Fission Factor	Protein Coding	Q9GZY8	52	GC02P227325	40.76112366	https://www.genecards.org/cgi-bin/carddisp.pl?gene=MFF
MT-TM	Mitochondrially Encoded TRNA-Met (AUA/G)	RNA Gene		21	GCMTP004404	40.74561691	https://www.genecards.org/cgi-bin/carddisp.pl?gene=MT-TM
PUS1	Pseudouridine Synthase 1	Protein Coding	Q9Y606	56	GC12P131929	40.55309677	https://www.genecards.org/cgi-bin/carddisp.pl?gene=PUS1
DLD	Dihydrolipoamide Dehydrogenase	Protein Coding	P09622	62	GC07P108290	40.51864243	https://www.genecards.org/cgi-bin/carddisp.pl?gene=DLD
ISCA1	Iron-Sulfur Cluster Assembly 1	Protein Coding	Q9BUE6	51	GC09M086264	40.47727203	https://www.genecards.org/cgi-bin/carddisp.pl?gene=ISCA1
MT-TV	Mitochondrially Encoded TRNA-Val (GUN)	RNA Gene		23	GCMTP001605	40.38313675	https://www.genecards.org/cgi-bin/carddisp.pl?gene=MT-TV
HSPD1	Heat Shock Protein Family D (Hsp60) Member 1	Protein Coding	P10809	62	GC02M197486	40.38295746	https://www.genecards.org/cgi-bin/carddisp.pl?gene=HSPD1
MT-TA	Mitochondrially Encoded TRNA-Ala (GCN)	RNA Gene		19	GCMTM005589	40.20503998	https://www.genecards.org/cgi-bin/carddisp.pl?gene=MT-TA
PINK1	PTEN Induced Kinase 1	Protein Coding	Q9BXM7	59	GC01P051861	40.19565582	https://www.genecards.org/cgi-bin/carddisp.pl?gene=PINK1
NDUFA4	NDUFA4 Mitochondrial Complex Associated	Protein Coding	O00483	54	GC07M010938	40.09538269	https://www.genecards.org/cgi-bin/carddisp.pl?gene=NDUFA4
WARS2	Tryptophanyl TRNA Synthetase 2, Mitochondrial	Protein Coding	Q9UGM6	57	GC01M119031	40.08123398	https://www.genecards.org/cgi-bin/carddisp.pl?gene=WARS2
NDUFA13	NADH:Ubiquinone Oxidoreductase Subunit A13	Protein Coding	Q9P0J0	56	GC19P019515	39.98948669	https://www.genecards.org/cgi-bin/carddisp.pl?gene=NDUFA13
TP53	Tumor Protein P53	Protein Coding	P04637	66	GC17M007661	39.96311188	https://www.genecards.org/cgi-bin/carddisp.pl?gene=TP53
MRPS22	Mitochondrial Ribosomal Protein S22	Protein Coding	P82650	54	GC03P139005	39.73339081	https://www.genecards.org/cgi-bin/carddisp.pl?gene=MRPS22
NDUFA1	NADH:Ubiquinone Oxidoreductase Subunit A1	Protein Coding	O15239	56	GC0XP119871	39.68939209	https://www.genecards.org/cgi-bin/carddisp.pl?gene=NDUFA1
MT-TD	Mitochondrially Encoded TRNA-Asp (GAU/C)	RNA Gene		21	GCMTP007520	39.58410263	https://www.genecards.org/cgi-bin/carddisp.pl?gene=MT-TD
NDUFA11	NADH:Ubiquinone Oxidoreductase Subunit A11	Protein Coding	Q86Y39	51	GC19M005891	39.57849121	https://www.genecards.org/cgi-bin/carddisp.pl?gene=NDUFA11
SLC25A13	Solute Carrier Family 25 Member 13	Protein Coding	Q9UJS0	58	GC07M096120	39.31278229	https://www.genecards.org/cgi-bin/carddisp.pl?gene=SLC25A13
NDUFA2	NADH:Ubiquinone Oxidoreductase Subunit A2	Protein Coding	O43678	53	GC05M140803	39.29194641	https://www.genecards.org/cgi-bin/carddisp.pl?gene=NDUFA2
LOC130067862	ATAC-STARR-Seq Lymphoblastoid Silent Region 13986	Functional Element		8	GC22P080155	39.25691605	https://www.genecards.org/cgi-bin/carddisp.pl?gene=LOC130067862
MT-TF	Mitochondrially Encoded TRNA-Phe (UUU/C)	RNA Gene		21	GCMTP000580	39.25422287	https://www.genecards.org/cgi-bin/carddisp.pl?gene=MT-TF
CYC1	Cytochrome C1	Protein Coding	P08574	57	GC08P144095	39.25251007	https://www.genecards.org/cgi-bin/carddisp.pl?gene=CYC1
AARS2	Alanyl-TRNA Synthetase 2, Mitochondrial	Protein Coding	Q5JTZ9	56	GC06M097391	39.24460602	https://www.genecards.org/cgi-bin/carddisp.pl?gene=AARS2
MRPS34	Mitochondrial Ribosomal Protein S34	Protein Coding	P82930	48	GC16M001771	39.17937088	https://www.genecards.org/cgi-bin/carddisp.pl?gene=MRPS34
MRPL39	Mitochondrial Ribosomal Protein L39	Protein Coding	Q9NYK5	48	GC21M025585	39.09064865	https://www.genecards.org/cgi-bin/carddisp.pl?gene=MRPL39
MRPL44	Mitochondrial Ribosomal Protein L44	Protein Coding	Q9H9J2	53	GC02P223957	39.08594131	https://www.genecards.org/cgi-bin/carddisp.pl?gene=MRPL44
FDX2	Ferredoxin 2	Protein Coding	Q6P4F2	47	GC19M096164	38.91427612	https://www.genecards.org/cgi-bin/carddisp.pl?gene=FDX2
EARS2	Glutamyl-TRNA Synthetase 2, Mitochondrial	Protein Coding	Q5JPH6	54	GC16M026438	38.9106369	https://www.genecards.org/cgi-bin/carddisp.pl?gene=EARS2
PRKN	Parkin RBR E3 Ubiquitin Protein Ligase	Protein Coding	O60260	62	GC06M161348	38.87322617	https://www.genecards.org/cgi-bin/carddisp.pl?gene=PRKN
UQCC2	Ubiquinol-Cytochrome C Reductase Complex Assembly Factor 2	Protein Coding	Q9BRT2	50	GC06M033694	38.60242081	https://www.genecards.org/cgi-bin/carddisp.pl?gene=UQCC2
NDUFB11	NADH:Ubiquinone Oxidoreductase Subunit B11	Protein Coding	Q9NX14	53	GC0XM047142	38.29860687	https://www.genecards.org/cgi-bin/carddisp.pl?gene=NDUFB11
LEP	Leptin	Protein Coding	P41159	59	GC07P128241	38.25513458	https://www.genecards.org/cgi-bin/carddisp.pl?gene=LEP
ATP5F1D	ATP Synthase F1 Subunit Delta	Protein Coding	P30049	51	GC19P121845	38.2208519	https://www.genecards.org/cgi-bin/carddisp.pl?gene=ATP5F1D
YARS2	Tyrosyl-TRNA Synthetase 2	Protein Coding	Q9Y2Z4	57	GC12M032882	38.19472885	https://www.genecards.org/cgi-bin/carddisp.pl?gene=YARS2
SOD2-OT1	SOD2 Overlapping Transcript 1	RNA Gene		21	GC06M159772	38.0875473	https://www.genecards.org/cgi-bin/carddisp.pl?gene=SOD2-OT1
RARS2	Arginyl-TRNA Synthetase 2, Mitochondrial	Protein Coding	Q5T160	55	GC06M097927	38.00434875	https://www.genecards.org/cgi-bin/carddisp.pl?gene=RARS2
MIEF2	Mitochondrial Elongation Factor 2	Protein Coding	Q96C03	48	GC17P122272	38.00429916	https://www.genecards.org/cgi-bin/carddisp.pl?gene=MIEF2
MICU1	Mitochondrial Calcium Uptake 1	Protein Coding	Q9BPX6	55	GC10M072367	37.95917511	https://www.genecards.org/cgi-bin/carddisp.pl?gene=MICU1
MT-TC	Mitochondrially Encoded TRNA-Cys (UGU/C)	RNA Gene		20	GCMTM005763	37.95129395	https://www.genecards.org/cgi-bin/carddisp.pl?gene=MT-TC
TIMM50	Translocase Of Inner Mitochondrial Membrane 50	Protein Coding	Q3ZCQ8	52	GC19P039480	37.91453552	https://www.genecards.org/cgi-bin/carddisp.pl?gene=TIMM50
SOD1	Superoxide Dismutase 1	Protein Coding	P00441	66	GC21P031659	37.84917831	https://www.genecards.org/cgi-bin/carddisp.pl?gene=SOD1
PET100	PET100 Cytochrome C Oxidase Chaperone	Protein Coding	P0DJ07	41	GC19P122129	37.78164291	https://www.genecards.org/cgi-bin/carddisp.pl?gene=PET100
VPS33B	VPS33B Late Endosome And Lysosome Associated	Protein Coding	Q9H267	54	GC15M090998	37.65497208	https://www.genecards.org/cgi-bin/carddisp.pl?gene=VPS33B
ACADM	Acyl-CoA Dehydrogenase Medium Chain	Protein Coding	P11310	58	GC01P075724	37.38832855	https://www.genecards.org/cgi-bin/carddisp.pl?gene=ACADM
MRPS16	Mitochondrial Ribosomal Protein S16	Protein Coding	Q9Y3D3	54	GC10M073248	37.28422928	https://www.genecards.org/cgi-bin/carddisp.pl?gene=MRPS16
SFTPB	Surfactant Protein B	Protein Coding	P07988	56	GC02M085657	37.16098404	https://www.genecards.org/cgi-bin/carddisp.pl?gene=SFTPB
COA3	Cytochrome C Oxidase Assembly Factor 3	Protein Coding	Q9Y2R0	46	GC17M042795	37.13864136	https://www.genecards.org/cgi-bin/carddisp.pl?gene=COA3
ATP5PO	ATP Synthase Peripheral Stalk Subunit OSCP	Protein Coding	P48047	56	GC21M033904	37.11895752	https://www.genecards.org/cgi-bin/carddisp.pl?gene=ATP5PO
NDUFA9	NADH:Ubiquinone Oxidoreductase Subunit A9	Protein Coding	Q16795	55	GC12P004649	37.11608124	https://www.genecards.org/cgi-bin/carddisp.pl?gene=NDUFA9
NDUFB9	NADH:Ubiquinone Oxidoreductase Subunit B9	Protein Coding	Q9Y6M9	56	GC08P124539	37.05202866	https://www.genecards.org/cgi-bin/carddisp.pl?gene=NDUFB9
NARS2	Asparaginyl-TRNA Synthetase 2, Mitochondrial	Protein Coding	Q96I59	55	GC11M078435	36.78055191	https://www.genecards.org/cgi-bin/carddisp.pl?gene=NARS2
IARS2	Isoleucyl-TRNA Synthetase 2, Mitochondrial	Protein Coding	Q9NSE4	54	GC01P220094	36.73458481	https://www.genecards.org/cgi-bin/carddisp.pl?gene=IARS2
MECR	Mitochondrial Trans-2-Enoyl-CoA Reductase	Protein Coding	Q9BV79	55	GC01M029167	36.5846138	https://www.genecards.org/cgi-bin/carddisp.pl?gene=MECR
CSF2RA	Colony Stimulating Factor 2 Receptor Subunit Alpha	Protein Coding	P15509	58	GC0XP002518	36.38631058	https://www.genecards.org/cgi-bin/carddisp.pl?gene=CSF2RA
MPC1	Mitochondrial Pyruvate Carrier 1	Protein Coding	Q9Y5U8	54	GC06M166364	36.35391617	https://www.genecards.org/cgi-bin/carddisp.pl?gene=MPC1
MRPS23	Mitochondrial Ribosomal Protein S23	Protein Coding	Q9Y3D9	49	GC17M057834	36.33641052	https://www.genecards.org/cgi-bin/carddisp.pl?gene=MRPS23
NDUFB10	NADH:Ubiquinone Oxidoreductase Subunit B10	Protein Coding	O96000	55	GC16P095804	36.10093307	https://www.genecards.org/cgi-bin/carddisp.pl?gene=NDUFB10
PCK2	Phosphoenolpyruvate Carboxykinase 2, Mitochondrial	Protein Coding	Q16822	59	GC14P024094	36.07461166	https://www.genecards.org/cgi-bin/carddisp.pl?gene=PCK2
TUFM	Tu Translation Elongation Factor, Mitochondrial	Protein Coding	P49411	57	GC16M044746	36.05149841	https://www.genecards.org/cgi-bin/carddisp.pl?gene=TUFM
NDUFB3	NADH:Ubiquinone Oxidoreductase Subunit B3	Protein Coding	O43676	53	GC02P201071	35.96600723	https://www.genecards.org/cgi-bin/carddisp.pl?gene=NDUFB3
PMPCA	Peptidase, Mitochondrial Processing Subunit Alpha	Protein Coding	Q10713	56	GC09P136410	35.76428223	https://www.genecards.org/cgi-bin/carddisp.pl?gene=PMPCA
MRPS14	Mitochondrial Ribosomal Protein S14	Protein Coding	O60783	47	GC01M175010	35.5777359	https://www.genecards.org/cgi-bin/carddisp.pl?gene=MRPS14
MT-TP	Mitochondrially Encoded TRNA-Pro (CCN)	RNA Gene		17	GCMTM015957	35.53690338	https://www.genecards.org/cgi-bin/carddisp.pl?gene=MT-TP
PNPT1	Polyribonucleotide Nucleotidyltransferase 1	Protein Coding	Q8TCS8	56	GC02M055634	35.48438263	https://www.genecards.org/cgi-bin/carddisp.pl?gene=PNPT1
TRMT10C	TRNA Methyltransferase 10C, Mitochondrial RNase P Subunit	Protein Coding	Q7L0Y3	49	GC03P101561	35.37268448	https://www.genecards.org/cgi-bin/carddisp.pl?gene=TRMT10C
SLC25A10	Solute Carrier Family 25 Member 10	Protein Coding	Q9UBX3	55	GC17P081712	35.32907486	https://www.genecards.org/cgi-bin/carddisp.pl?gene=SLC25A10
DARS2	Aspartyl-TRNA Synthetase 2, Mitochondrial	Protein Coding	Q6PI48	55	GC01P173824	35.31157684	https://www.genecards.org/cgi-bin/carddisp.pl?gene=DARS2
SLC25A12	Solute Carrier Family 25 Member 12	Protein Coding	O75746	59	GC02M171783	35.23322296	https://www.genecards.org/cgi-bin/carddisp.pl?gene=SLC25A12
CARS2	Cysteinyl-TRNA Synthetase 2, Mitochondrial	Protein Coding	Q9HA77	52	GC13M110641	35.16944885	https://www.genecards.org/cgi-bin/carddisp.pl?gene=CARS2
UQCRFS1	Ubiquinol-Cytochrome C Reductase, Rieske Iron-Sulfur Polypeptide 1	Protein Coding	P47985	59	GC19M029205	35.12866211	https://www.genecards.org/cgi-bin/carddisp.pl?gene=UQCRFS1
ACADVL	Acyl-CoA Dehydrogenase Very Long Chain	Protein Coding	P49748	58	GC17P121885	35.0434227	https://www.genecards.org/cgi-bin/carddisp.pl?gene=ACADVL
DNA2	DNA Replication Helicase/Nuclease 2	Protein Coding	P51530	53	GC10M068414	34.95643234	https://www.genecards.org/cgi-bin/carddisp.pl?gene=DNA2
SFTPC	Surfactant Protein C	Protein Coding	P11686	53	GC08P022156	34.84666824	https://www.genecards.org/cgi-bin/carddisp.pl?gene=SFTPC
COX8A	Cytochrome C Oxidase Subunit 8A	Protein Coding	P10176	52	GC11P094449	34.76890182	https://www.genecards.org/cgi-bin/carddisp.pl?gene=COX8A
AFG3L2	AFG3 Like Matrix AAA Peptidase Subunit 2	Protein Coding	Q9Y4W6	58	GC18M012328	34.60189438	https://www.genecards.org/cgi-bin/carddisp.pl?gene=AFG3L2
MRPS7	Mitochondrial Ribosomal Protein S7	Protein Coding	Q9Y2R9	50	GC17P123857	34.29513168	https://www.genecards.org/cgi-bin/carddisp.pl?gene=MRPS7
POLRMT	RNA Polymerase Mitochondrial	Protein Coding	O00411	54	GC19M000617	34.14968109	https://www.genecards.org/cgi-bin/carddisp.pl?gene=POLRMT
MT-TY	Mitochondrially Encoded TRNA-Tyr (UAU/C)	RNA Gene		20	GCMTM005828	34.11211395	https://www.genecards.org/cgi-bin/carddisp.pl?gene=MT-TY
HARS2	Histidyl-TRNA Synthetase 2, Mitochondrial	Protein Coding	P49590	56	GC05P153939	34.0488472	https://www.genecards.org/cgi-bin/carddisp.pl?gene=HARS2
MICOS13	Mitochondrial Contact Site And Cristae Organizing System Subunit 13	Protein Coding	Q5XKP0	49	GC19M095960	33.94924545	https://www.genecards.org/cgi-bin/carddisp.pl?gene=MICOS13
MRPS2	Mitochondrial Ribosomal Protein S2	Protein Coding	Q9Y399	50	GC09P135499	33.88576508	https://www.genecards.org/cgi-bin/carddisp.pl?gene=MRPS2
NDUFA12	NADH:Ubiquinone Oxidoreductase Subunit A12	Protein Coding	Q9UI09	57	GC12M094898	33.8695755	https://www.genecards.org/cgi-bin/carddisp.pl?gene=NDUFA12
AGK	Acylglycerol Kinase	Protein Coding	Q53H12	53	GC07P141551	33.85174179	https://www.genecards.org/cgi-bin/carddisp.pl?gene=AGK
PNPLA8	Patatin Like Phospholipase Domain Containing 8	Protein Coding	Q9NP80	54	GC07M108470	33.82027435	https://www.genecards.org/cgi-bin/carddisp.pl?gene=PNPLA8
MT-RNR2	Mitochondrially Encoded 16S RRNA	RNA Gene	Q8IVG9	31	GCMTP000953	33.70999527	https://www.genecards.org/cgi-bin/carddisp.pl?gene=MT-RNR2
CLPP	Caseinolytic Mitochondrial Matrix Peptidase Proteolytic Subunit	Protein Coding	Q16740	58	GC19P122066	33.66290665	https://www.genecards.org/cgi-bin/carddisp.pl?gene=CLPP
BCL2	BCL2 Apoptosis Regulator	Protein Coding	P10415	64	GC18M063123	33.52753448	https://www.genecards.org/cgi-bin/carddisp.pl?gene=BCL2
GTPBP3	GTP Binding Protein 3, Mitochondrial	Protein Coding	Q969Y2	53	GC19P122606	33.41923141	https://www.genecards.org/cgi-bin/carddisp.pl?gene=GTPBP3
VARS2	Valyl-TRNA Synthetase 2, Mitochondrial	Protein Coding	Q5ST30	54	GC06P144746	33.35866547	https://www.genecards.org/cgi-bin/carddisp.pl?gene=VARS2
TFB1M	Transcription Factor B1, Mitochondrial	Protein Coding	Q8WVM0	52	GC06M155247	33.31861877	https://www.genecards.org/cgi-bin/carddisp.pl?gene=TFB1M
COX6A2	Cytochrome C Oxidase Subunit 6A2	Protein Coding	Q02221	48	GC16M044995	33.31019592	https://www.genecards.org/cgi-bin/carddisp.pl?gene=COX6A2
SLC25A20	Solute Carrier Family 25 Member 20	Protein Coding	O43772	58	GC03M048949	33.25604248	https://www.genecards.org/cgi-bin/carddisp.pl?gene=SLC25A20
TIMM44	Translocase Of Inner Mitochondrial Membrane 44	Protein Coding	O43615	51	GC19M007926	33.10602951	https://www.genecards.org/cgi-bin/carddisp.pl?gene=TIMM44
NFS1	NFS1 Cysteine Desulfurase	Protein Coding	Q9Y697	58	GC20M035668	33.05075073	https://www.genecards.org/cgi-bin/carddisp.pl?gene=NFS1
ATP5F1B	ATP Synthase F1 Subunit Beta	Protein Coding	P06576	55	GC12M059576	33.032341	https://www.genecards.org/cgi-bin/carddisp.pl?gene=ATP5F1B
NDUFA8	NADH:Ubiquinone Oxidoreductase Subunit A8	Protein Coding	P51970	55	GC09M122132	32.9595108	https://www.genecards.org/cgi-bin/carddisp.pl?gene=NDUFA8
NCAPH2	Non-SMC Condensin II Complex Subunit H2	Protein Coding	Q6IBW4	51	GC22P050508	32.89023972	https://www.genecards.org/cgi-bin/carddisp.pl?gene=NCAPH2
ERAL1	Era Like 12S Mitochondrial RRNA Chaperone 1	Protein Coding	O75616	50	GC17P122513	32.85955811	https://www.genecards.org/cgi-bin/carddisp.pl?gene=ERAL1
MRPL3	Mitochondrial Ribosomal Protein L3	Protein Coding	P09001	54	GC03M131462	32.82001877	https://www.genecards.org/cgi-bin/carddisp.pl?gene=MRPL3
COX14	Cytochrome C Oxidase Assembly Factor COX14	Protein Coding	Q96I36	50	GC12P061691	32.68154144	https://www.genecards.org/cgi-bin/carddisp.pl?gene=COX14
NDUFB8	NADH:Ubiquinone Oxidoreductase Subunit B8	Protein Coding	O95169	56	GC10M100523	32.54458618	https://www.genecards.org/cgi-bin/carddisp.pl?gene=NDUFB8
COQ2	Coenzyme Q2, Polyprenyltransferase	Protein Coding	Q96H96	54	GC04M083261	32.53013611	https://www.genecards.org/cgi-bin/carddisp.pl?gene=COQ2
SDHC	Succinate Dehydrogenase Complex Subunit C	Protein Coding	Q99643	55	GC01P161314	32.34794235	https://www.genecards.org/cgi-bin/carddisp.pl?gene=SDHC
MRPL40	Mitochondrial Ribosomal Protein L40	Protein Coding	Q9NQ50	48	GC22P075367	32.06829834	https://www.genecards.org/cgi-bin/carddisp.pl?gene=MRPL40
NDUFA6	NADH:Ubiquinone Oxidoreductase Subunit A6	Protein Coding	P56556	55	GC22M042085	31.91239166	https://www.genecards.org/cgi-bin/carddisp.pl?gene=NDUFA6
MARS2	Methionyl-TRNA Synthetase 2, Mitochondrial	Protein Coding	Q96GW9	54	GC02P197705	31.80581856	https://www.genecards.org/cgi-bin/carddisp.pl?gene=MARS2
GFER	Growth Factor, Augmenter Of Liver Regeneration	Protein Coding	P55789	58	GC16P001984	31.76998711	https://www.genecards.org/cgi-bin/carddisp.pl?gene=GFER
LOC126861242	CDK7 Strongly-Dependent Group 2 Enhancer GRCh37_chr11:67379204-67380403	Functional Element		8	GC11P096126	31.67083168	https://www.genecards.org/cgi-bin/carddisp.pl?gene=LOC126861242
PDHA1	Pyruvate Dehydrogenase E1 Subunit Alpha 1	Protein Coding	P08559	60	GC0XP019343	31.64484215	https://www.genecards.org/cgi-bin/carddisp.pl?gene=PDHA1
FH	Fumarate Hydratase	Protein Coding	P07954	59	GC01M241499	31.56752014	https://www.genecards.org/cgi-bin/carddisp.pl?gene=FH
CPT2	Carnitine Palmitoyltransferase 2	Protein Coding	P23786	63	GC01P053196	31.4184742	https://www.genecards.org/cgi-bin/carddisp.pl?gene=CPT2
SARS2	Seryl-TRNA Synthetase 2, Mitochondrial	Protein Coding	Q9NP81	57	GC19M096849	31.34830093	https://www.genecards.org/cgi-bin/carddisp.pl?gene=SARS2
MRM2	Mitochondrial RRNA Methyltransferase 2	Protein Coding	Q9UI43	50	GC07M002234	31.28845024	https://www.genecards.org/cgi-bin/carddisp.pl?gene=MRM2
DLAT	Dihydrolipoamide S-Acetyltransferase	Protein Coding	P10515	59	GC11P112608	31.24407959	https://www.genecards.org/cgi-bin/carddisp.pl?gene=DLAT
ACTA2	Actin Alpha 2, Smooth Muscle	Protein Coding	P62736	60	GC10M088935	31.17808151	https://www.genecards.org/cgi-bin/carddisp.pl?gene=ACTA2
UCP3	Uncoupling Protein 3	Protein Coding	P55916	55	GC11M074000	31.14745522	https://www.genecards.org/cgi-bin/carddisp.pl?gene=UCP3
MICU2	Mitochondrial Calcium Uptake 2	Protein Coding	Q8IYU8	47	GC13M021492	31.12442017	https://www.genecards.org/cgi-bin/carddisp.pl?gene=MICU2
RMND1	Required For Meiotic Nuclear Division 1 Homolog	Protein Coding	Q9NWS8	50	GC06M151404	31.03422737	https://www.genecards.org/cgi-bin/carddisp.pl?gene=RMND1
UQCC3	Ubiquinol-Cytochrome C Reductase Complex Assembly Factor 3	Protein Coding	Q6UW78	44	GC11P062670	31.02539253	https://www.genecards.org/cgi-bin/carddisp.pl?gene=UQCC3
MTPAP	Mitochondrial Poly(A) Polymerase	Protein Coding	Q9NVV4	52	GC10M036033	30.97432327	https://www.genecards.org/cgi-bin/carddisp.pl?gene=MTPAP
SLC25A1	Solute Carrier Family 25 Member 1	Protein Coding	P53007	58	GC22M020182	30.60686111	https://www.genecards.org/cgi-bin/carddisp.pl?gene=SLC25A1
UCP2	Uncoupling Protein 2	Protein Coding	P55851	59	GC11M073974	30.52073669	https://www.genecards.org/cgi-bin/carddisp.pl?gene=UCP2
IDH2	Isocitrate Dehydrogenase (NADP(+)) 2	Protein Coding	P48735	66	GC15M090083	30.49841309	https://www.genecards.org/cgi-bin/carddisp.pl?gene=IDH2
TNF	Tumor Necrosis Factor	Protein Coding	P01375	65	GC06P144764	30.49462509	https://www.genecards.org/cgi-bin/carddisp.pl?gene=TNF
MDH2	Malate Dehydrogenase 2	Protein Coding	P40926	60	GC07P076048	30.34088135	https://www.genecards.org/cgi-bin/carddisp.pl?gene=MDH2
UQCRH	Ubiquinol-Cytochrome C Reductase Hinge Protein	Protein Coding	P07919	49	GC01P046303	30.14988327	https://www.genecards.org/cgi-bin/carddisp.pl?gene=UQCRH
HSPA9	Heat Shock Protein Family A (Hsp70) Member 9	Protein Coding	P38646	61	GC05M138554	30.11885643	https://www.genecards.org/cgi-bin/carddisp.pl?gene=HSPA9
IL6	Interleukin 6	Protein Coding	P05231	64	GC07P022725	30.07456589	https://www.genecards.org/cgi-bin/carddisp.pl?gene=IL6
ISCU	Iron-Sulfur Cluster Assembly Enzyme	Protein Coding	Q9H1K1	58	GC12P108561	30.02740097	https://www.genecards.org/cgi-bin/carddisp.pl?gene=ISCU
C1QBP	Complement C1q Binding Protein	Protein Coding	Q07021	58	GC17M005432	30.01716614	https://www.genecards.org/cgi-bin/carddisp.pl?gene=C1QBP
COA6	Cytochrome C Oxidase Assembly Factor 6	Protein Coding	Q5JTJ3	51	GC01P234374	29.94462395	https://www.genecards.org/cgi-bin/carddisp.pl?gene=COA6
PARS2	Prolyl-TRNA Synthetase 2, Mitochondrial	Protein Coding	Q7L3T8	52	GC01M054756	29.93769455	https://www.genecards.org/cgi-bin/carddisp.pl?gene=PARS2
MIPEP	Mitochondrial Intermediate Peptidase	Protein Coding	Q99797	54	GC13M023730	29.8524704	https://www.genecards.org/cgi-bin/carddisp.pl?gene=MIPEP
ACADS	Acyl-CoA Dehydrogenase Short Chain	Protein Coding	P16219	58	GC12P134684	29.79150581	https://www.genecards.org/cgi-bin/carddisp.pl?gene=ACADS
SDHAF2	Succinate Dehydrogenase Complex Assembly Factor 2	Protein Coding	Q9NX18	55	GC11P061430	29.6853447	https://www.genecards.org/cgi-bin/carddisp.pl?gene=SDHAF2
SCN5A	Sodium Voltage-Gated Channel Alpha Subunit 5	Protein Coding	Q14524	63	GC03M038742	29.66368103	https://www.genecards.org/cgi-bin/carddisp.pl?gene=SCN5A
BAX	BCL2 Associated X, Apoptosis Regulator	Protein Coding	Q07812	64	GC19P048954	29.61581802	https://www.genecards.org/cgi-bin/carddisp.pl?gene=BAX
NDUFC2	NADH:Ubiquinone Oxidoreductase Subunit C2	Protein Coding	O95298	52	GC11M078068	29.60982704	https://www.genecards.org/cgi-bin/carddisp.pl?gene=NDUFC2
IMMT	Inner Membrane Mitochondrial Protein	Protein Coding	Q16891	53	GC02M086144	29.57684135	https://www.genecards.org/cgi-bin/carddisp.pl?gene=IMMT
SLC25A22	Solute Carrier Family 25 Member 22	Protein Coding	Q9H936	54	GC11M012517	29.53719521	https://www.genecards.org/cgi-bin/carddisp.pl?gene=SLC25A22
NDUFV3	NADH:Ubiquinone Oxidoreductase Subunit V3	Protein Coding	P56181	52	GC21P042879	29.52953911	https://www.genecards.org/cgi-bin/carddisp.pl?gene=NDUFV3
PET117	PET117 Cytochrome C Oxidase Chaperone	Protein Coding	Q6UWS5	42	GC20P018137	29.48112679	https://www.genecards.org/cgi-bin/carddisp.pl?gene=PET117
TXN2	Thioredoxin 2	Protein Coding	Q99757	55	GC22M036467	29.48088074	https://www.genecards.org/cgi-bin/carddisp.pl?gene=TXN2
TAFAZZIN	Tafazzin, Phospholipid-Lysophospholipid Transacylase	Protein Coding	Q16635	54	GC0XP154881	29.47514725	https://www.genecards.org/cgi-bin/carddisp.pl?gene=TAFAZZIN
PDHX	Pyruvate Dehydrogenase Complex Component X	Protein Coding	O00330	58	GC11P034894	29.41540146	https://www.genecards.org/cgi-bin/carddisp.pl?gene=PDHX
ETFA	Electron Transfer Flavoprotein Subunit Alpha	Protein Coding	P13804	58	GC15M151951	29.41422844	https://www.genecards.org/cgi-bin/carddisp.pl?gene=ETFA
COA5	Cytochrome C Oxidase Assembly Factor 5	Protein Coding	Q86WW8	47	GC02M098599	29.40805626	https://www.genecards.org/cgi-bin/carddisp.pl?gene=COA5
ETFDH	Electron Transfer Flavoprotein Dehydrogenase	Protein Coding	Q16134	58	GC04P158672	29.37114716	https://www.genecards.org/cgi-bin/carddisp.pl?gene=ETFDH
NKX2-1	NK2 Homeobox 1	Protein Coding	P43699	61	GC14M036516	29.30595398	https://www.genecards.org/cgi-bin/carddisp.pl?gene=NKX2-1
PDP1	Pyruvate Dehydrogenase Phosphatase Catalytic Subunit 1	Protein Coding	Q9P0J1	60	GC08P093857	29.27123642	https://www.genecards.org/cgi-bin/carddisp.pl?gene=PDP1
HTRA2	HtrA Serine Peptidase 2	Protein Coding	O43464	59	GC02P074529	29.21287727	https://www.genecards.org/cgi-bin/carddisp.pl?gene=HTRA2
APP	Amyloid Beta Precursor Protein	Protein Coding	P05067	63	GC21M025880	29.21261978	https://www.genecards.org/cgi-bin/carddisp.pl?gene=APP
MRRF	Mitochondrial Ribosome Recycling Factor	Protein Coding	Q96E11	48	GC09P122264	29.19923019	https://www.genecards.org/cgi-bin/carddisp.pl?gene=MRRF
MRPL57	Mitochondrial Ribosomal Protein L57	Protein Coding	Q9BQC6	41	GC13P021176	29.18891144	https://www.genecards.org/cgi-bin/carddisp.pl?gene=MRPL57
ACO2	Aconitase 2	Protein Coding	Q99798	59	GC22P076167	29.10847855	https://www.genecards.org/cgi-bin/carddisp.pl?gene=ACO2
TOMM40	Translocase Of Outer Mitochondrial Membrane 40	Protein Coding	O96008	52	GC19P044890	29.06945419	https://www.genecards.org/cgi-bin/carddisp.pl?gene=TOMM40
ABCB7	ATP Binding Cassette Subfamily B Member 7	Protein Coding	O75027	57	GC0XM075053	29.04043579	https://www.genecards.org/cgi-bin/carddisp.pl?gene=ABCB7
DNAJC19	DnaJ Heat Shock Protein Family (Hsp40) Member C19	Protein Coding	Q96DA6	54	GC03M180983	28.96140289	https://www.genecards.org/cgi-bin/carddisp.pl?gene=DNAJC19
TARS2	Threonyl-TRNA Synthetase 2, Mitochondrial	Protein Coding	Q9BW92	55	GC01P166934	28.94579506	https://www.genecards.org/cgi-bin/carddisp.pl?gene=TARS2
CASP3	Caspase 3	Protein Coding	P42574	62	GC04M184627	28.89973068	https://www.genecards.org/cgi-bin/carddisp.pl?gene=CASP3
SLC25A32	Solute Carrier Family 25 Member 32	Protein Coding	Q9H2D1	53	GC08M103398	28.79198456	https://www.genecards.org/cgi-bin/carddisp.pl?gene=SLC25A32
ATP5MK	ATP Synthase Membrane Subunit K	Protein Coding	Q96IX5	45	GC10M103397	28.77362442	https://www.genecards.org/cgi-bin/carddisp.pl?gene=ATP5MK
FADD	Fas Associated Via Death Domain	Protein Coding	Q13158	59	GC11P070203	28.67127609	https://www.genecards.org/cgi-bin/carddisp.pl?gene=FADD
LOC130000896	ATAC-STARR-Seq Lymphoblastoid Active Region 27747	Functional Element		8	GC08P102338	28.65277863	https://www.genecards.org/cgi-bin/carddisp.pl?gene=LOC130000896
VIPAS39	VPS33B Interacting Protein, Apical-Basolateral Polarity Regulator, Spe-39 Homolog	Protein Coding	Q9H9C1	50	GC14M077426	28.56059265	https://www.genecards.org/cgi-bin/carddisp.pl?gene=VIPAS39
ACE	Angiotensin I Converting Enzyme	Protein Coding	P12821	64	GC17P063477	28.53879166	https://www.genecards.org/cgi-bin/carddisp.pl?gene=ACE
COQ8A	Coenzyme Q8A	Protein Coding	Q8NI60	56	GC01P226939	28.51624298	https://www.genecards.org/cgi-bin/carddisp.pl?gene=COQ8A
SLC25A26	Solute Carrier Family 25 Member 26	Protein Coding	Q70HW3	50	GC03P066120	28.40891457	https://www.genecards.org/cgi-bin/carddisp.pl?gene=SLC25A26
CLPB	ClpB Family Mitochondrial Disaggregase	Protein Coding	Q9H078	56	GC11M129250	28.34934807	https://www.genecards.org/cgi-bin/carddisp.pl?gene=CLPB
LIG3	DNA Ligase 3	Protein Coding	P49916	58	GC17P034980	28.33396149	https://www.genecards.org/cgi-bin/carddisp.pl?gene=LIG3
PITRM1	Pitrilysin Metallopeptidase 1	Protein Coding	Q5JRX3	54	GC10M003138	28.32003975	https://www.genecards.org/cgi-bin/carddisp.pl?gene=PITRM1
TOMM70	Translocase Of Outer Mitochondrial Membrane 70	Protein Coding	O94826	50	GC03M100364	28.29791069	https://www.genecards.org/cgi-bin/carddisp.pl?gene=TOMM70
BDNF-AS	BDNF Antisense RNA	RNA Gene		31	GC11P027466	28.26830292	https://www.genecards.org/cgi-bin/carddisp.pl?gene=BDNF-AS
DIABLO	Diablo IAP-Binding Mitochondrial Protein	Protein Coding	Q9NR28	59	GC12M123845	28.23291969	https://www.genecards.org/cgi-bin/carddisp.pl?gene=DIABLO
SUCLG2	Succinate-CoA Ligase GDP-Forming Subunit Beta	Protein Coding	Q96I99	55	GC03M067358	28.19346809	https://www.genecards.org/cgi-bin/carddisp.pl?gene=SUCLG2
YME1L1	YME1 Like 1 ATPase	Protein Coding	Q96TA2	56	GC10M027110	28.05949783	https://www.genecards.org/cgi-bin/carddisp.pl?gene=YME1L1
WFS1	Wolframin ER Transmembrane Glycoprotein	Protein Coding	O76024	58	GC04P006269	27.9894619	https://www.genecards.org/cgi-bin/carddisp.pl?gene=WFS1
PDHB	Pyruvate Dehydrogenase E1 Subunit Beta	Protein Coding	P11177	59	GC03M058455	27.9801712	https://www.genecards.org/cgi-bin/carddisp.pl?gene=PDHB
SLC25A42	Solute Carrier Family 25 Member 42	Protein Coding	Q86VD7	50	GC19P019063	27.77479553	https://www.genecards.org/cgi-bin/carddisp.pl?gene=SLC25A42
SOD2	Superoxide Dismutase 2	Protein Coding	P04179	60	GC06M159669	27.62442207	https://www.genecards.org/cgi-bin/carddisp.pl?gene=SOD2
MRPS25	Mitochondrial Ribosomal Protein S25	Protein Coding	P82663	50	GC03M026807	27.58963585	https://www.genecards.org/cgi-bin/carddisp.pl?gene=MRPS25
NDUFAF8	NADH:Ubiquinone Oxidoreductase Complex Assembly Factor 8	Protein Coding	A1L188	42	GC17P124088	27.52170181	https://www.genecards.org/cgi-bin/carddisp.pl?gene=NDUFAF8
SLC25A46	Solute Carrier Family 25 Member 46	Protein Coding	Q96AG3	51	GC05P110738	27.45156288	https://www.genecards.org/cgi-bin/carddisp.pl?gene=SLC25A46
RNASEH1	Ribonuclease H1	Protein Coding	O60930	56	GC02M004568	27.42603302	https://www.genecards.org/cgi-bin/carddisp.pl?gene=RNASEH1
ATAD3A	ATPase Family AAA Domain Containing 3A	Protein Coding	Q9NVI7	54	GC01P050655	27.36700249	https://www.genecards.org/cgi-bin/carddisp.pl?gene=ATAD3A
NADK2	NAD Kinase 2, Mitochondrial	Protein Coding	Q4G0N4	50	GC05M036402	27.20909119	https://www.genecards.org/cgi-bin/carddisp.pl?gene=NADK2
FANCI	FA Complementation Group I	Protein Coding	Q9NVI1	55	GC15P089243	27.11125183	https://www.genecards.org/cgi-bin/carddisp.pl?gene=FANCI
FIS1	Fission, Mitochondrial 1	Protein Coding	Q9Y3D6	51	GC07M101239	27.09040833	https://www.genecards.org/cgi-bin/carddisp.pl?gene=FIS1
SFTA3	Surfactant Associated 3	RNA Gene	P0C7M3	44	GC14M036479	27.02586365	https://www.genecards.org/cgi-bin/carddisp.pl?gene=SFTA3
COA1	Cytochrome C Oxidase Assembly Factor 1	Protein Coding	Q9GZY4	41	GC07M043608	26.90461159	https://www.genecards.org/cgi-bin/carddisp.pl?gene=COA1
FBN1	Fibrillin 1	Protein Coding	P35555	60	GC15M048408	26.88415527	https://www.genecards.org/cgi-bin/carddisp.pl?gene=FBN1
ERCC8	ERCC Excision Repair 8, CSA Ubiquitin Ligase Complex Subunit	Protein Coding	Q13216	55	GC05M060915	26.87441254	https://www.genecards.org/cgi-bin/carddisp.pl?gene=ERCC8
AUH	AU RNA Binding Methylglutaconyl-CoA Hydratase	Protein Coding	Q13825	55	GC09M091213	26.82271957	https://www.genecards.org/cgi-bin/carddisp.pl?gene=AUH
SLC25A21	Solute Carrier Family 25 Member 21	Protein Coding	Q9BQT8	53	GC14M036677	26.81594467	https://www.genecards.org/cgi-bin/carddisp.pl?gene=SLC25A21
STAR	Steroidogenic Acute Regulatory Protein	Protein Coding	P49675	58	GC08M038333	26.72793961	https://www.genecards.org/cgi-bin/carddisp.pl?gene=STAR
STXBP2	Syntaxin Binding Protein 2	Protein Coding	Q15833	57	GC19P122131	26.70569992	https://www.genecards.org/cgi-bin/carddisp.pl?gene=STXBP2
SNCA	Synuclein Alpha	Protein Coding	P37840	64	GC04M089724	26.68238258	https://www.genecards.org/cgi-bin/carddisp.pl?gene=SNCA
NDUFAF7	NADH:Ubiquinone Oxidoreductase Complex Assembly Factor 7	Protein Coding	Q7L592	47	GC02P037231	26.65250397	https://www.genecards.org/cgi-bin/carddisp.pl?gene=NDUFAF7
VDAC1	Voltage Dependent Anion Channel 1	Protein Coding	P21796	58	GC05M133975	26.59612083	https://www.genecards.org/cgi-bin/carddisp.pl?gene=VDAC1
MCU	Mitochondrial Calcium Uniporter	Protein Coding	Q8NE86	52	GC10P072692	26.57774353	https://www.genecards.org/cgi-bin/carddisp.pl?gene=MCU
NDUFB6	NADH:Ubiquinone Oxidoreductase Subunit B6	Protein Coding	O95139	48	GC09M032553	26.56056023	https://www.genecards.org/cgi-bin/carddisp.pl?gene=NDUFB6
GFAP	Glial Fibrillary Acidic Protein	Protein Coding	P14136	61	GC17M085348	26.55353928	https://www.genecards.org/cgi-bin/carddisp.pl?gene=GFAP
ATPAF1	ATP Synthase Mitochondrial F1 Complex Assembly Factor 1	Protein Coding	Q5TC12	48	GC01M046632	26.52898026	https://www.genecards.org/cgi-bin/carddisp.pl?gene=ATPAF1
TIMM22	Translocase Of Inner Mitochondrial Membrane 22	Protein Coding	Q9Y584	49	GC17P000997	26.50642776	https://www.genecards.org/cgi-bin/carddisp.pl?gene=TIMM22
MCUR1	Mitochondrial Calcium Uniporter Regulator 1	Protein Coding	Q96AQ8	45	GC06M013788	26.50469971	https://www.genecards.org/cgi-bin/carddisp.pl?gene=MCUR1
SLC25A15	Solute Carrier Family 25 Member 15	Protein Coding	Q9Y619	56	GC13P040789	26.47777939	https://www.genecards.org/cgi-bin/carddisp.pl?gene=SLC25A15
GLRX5	Glutaredoxin 5	Protein Coding	Q86SX6	52	GC14P095533	26.42839241	https://www.genecards.org/cgi-bin/carddisp.pl?gene=GLRX5
NDUFAB1	NADH:Ubiquinone Oxidoreductase Subunit AB1	Protein Coding	O14561	51	GC16M026442	26.40566444	https://www.genecards.org/cgi-bin/carddisp.pl?gene=NDUFAB1
GLUD1	Glutamate Dehydrogenase 1	Protein Coding	P00367	63	GC10M087050	26.38752747	https://www.genecards.org/cgi-bin/carddisp.pl?gene=GLUD1
SLC25A24	Solute Carrier Family 25 Member 24	Protein Coding	Q6NUK1	54	GC01M108134	26.3191967	https://www.genecards.org/cgi-bin/carddisp.pl?gene=SLC25A24
TOP3A	DNA Topoisomerase III Alpha	Protein Coding	Q13472	56	GC17M018271	26.29897308	https://www.genecards.org/cgi-bin/carddisp.pl?gene=TOP3A
COX4I2	Cytochrome C Oxidase Subunit 4I2	Protein Coding	Q96KJ9	54	GC20P031637	26.27858734	https://www.genecards.org/cgi-bin/carddisp.pl?gene=COX4I2
NDUFB7	NADH:Ubiquinone Oxidoreductase Subunit B7	Protein Coding	P17568	50	GC19M014566	26.23744202	https://www.genecards.org/cgi-bin/carddisp.pl?gene=NDUFB7
PANK2	Pantothenate Kinase 2	Protein Coding	Q9BZ23	58	GC20P008991	26.1714325	https://www.genecards.org/cgi-bin/carddisp.pl?gene=PANK2
ELAC2	ElaC Ribonuclease Z 2	Protein Coding	Q9BQ52	54	GC17M012991	26.1666317	https://www.genecards.org/cgi-bin/carddisp.pl?gene=ELAC2
LYRM4	LYR Motif Containing 4	Protein Coding	Q9HD34	51	GC06M005036	26.06085587	https://www.genecards.org/cgi-bin/carddisp.pl?gene=LYRM4
ALDH2	Aldehyde Dehydrogenase 2 Family Member	Protein Coding	P05091	64	GC12P111766	26.03234482	https://www.genecards.org/cgi-bin/carddisp.pl?gene=ALDH2
ATP5PF	ATP Synthase Peripheral Stalk Subunit F6	Protein Coding	P18859	48	GC21M026180	25.96807671	https://www.genecards.org/cgi-bin/carddisp.pl?gene=ATP5PF
APOE	Apolipoprotein E	Protein Coding	P02649	63	GC19P123244	25.95495605	https://www.genecards.org/cgi-bin/carddisp.pl?gene=APOE
OGDH	Oxoglutarate Dehydrogenase	Protein Coding	Q02218	59	GC07P044606	25.92521095	https://www.genecards.org/cgi-bin/carddisp.pl?gene=OGDH
INS	Insulin	Protein Coding	P01308	60	GC11M002159	25.87009048	https://www.genecards.org/cgi-bin/carddisp.pl?gene=INS
ATP5PB	ATP Synthase Peripheral Stalk-Membrane Subunit B	Protein Coding	P24539	48	GC01P111449	25.83321571	https://www.genecards.org/cgi-bin/carddisp.pl?gene=ATP5PB
HADH	Hydroxyacyl-CoA Dehydrogenase	Protein Coding	Q16836	60	GC04P107989	25.82692337	https://www.genecards.org/cgi-bin/carddisp.pl?gene=HADH
CPT1A	Carnitine Palmitoyltransferase 1A	Protein Coding	P50416	62	GC11M068754	25.82489586	https://www.genecards.org/cgi-bin/carddisp.pl?gene=CPT1A
ATP5MC1	ATP Synthase Membrane Subunit C Locus 1	Protein Coding	P05496	50	GC17P123315	25.77497101	https://www.genecards.org/cgi-bin/carddisp.pl?gene=ATP5MC1
ECSIT	ECSIT Signaling Integrator	Protein Coding	Q9BQ95	50	GC19M011505	25.75770187	https://www.genecards.org/cgi-bin/carddisp.pl?gene=ECSIT
CKMT2	Creatine Kinase, Mitochondrial 2	Protein Coding	P17540	55	GC05P081233	25.75418282	https://www.genecards.org/cgi-bin/carddisp.pl?gene=CKMT2
TOMM20	Translocase Of Outer Mitochondrial Membrane 20	Protein Coding	Q15388	52	GC01M235109	25.74601364	https://www.genecards.org/cgi-bin/carddisp.pl?gene=TOMM20
ATP5MC3	ATP Synthase Membrane Subunit C Locus 3	Protein Coding	P48201	54	GC02M175180	25.73142242	https://www.genecards.org/cgi-bin/carddisp.pl?gene=ATP5MC3
QRSL1	Glutaminyl-TRNA Amidotransferase Subunit QRSL1	Protein Coding	Q9H0R6	52	GC06P106629	25.62623596	https://www.genecards.org/cgi-bin/carddisp.pl?gene=QRSL1
GCDH	Glutaryl-CoA Dehydrogenase	Protein Coding	Q92947	58	GC19P012891	25.58605576	https://www.genecards.org/cgi-bin/carddisp.pl?gene=GCDH
TMEM126A	Transmembrane Protein 126A	Protein Coding	Q9H061	52	GC11P085647	25.43637085	https://www.genecards.org/cgi-bin/carddisp.pl?gene=TMEM126A
GDAP1	Ganglioside Induced Differentiation Associated Protein 1	Protein Coding	Q8TB36	56	GC08P074315	25.38650894	https://www.genecards.org/cgi-bin/carddisp.pl?gene=GDAP1
SQSTM1	Sequestosome 1	Protein Coding	Q13501	62	GC05P179806	25.35043335	https://www.genecards.org/cgi-bin/carddisp.pl?gene=SQSTM1
NSUN3	NOP2/Sun RNA Methyltransferase 3	Protein Coding	Q9H649	49	GC03P094062	25.32809067	https://www.genecards.org/cgi-bin/carddisp.pl?gene=NSUN3
ETFB	Electron Transfer Flavoprotein Subunit Beta	Protein Coding	P38117	57	GC19M051345	25.28637123	https://www.genecards.org/cgi-bin/carddisp.pl?gene=ETFB
GAMT	Guanidinoacetate N-Methyltransferase	Protein Coding	Q14353	59	GC19M001397	25.24132729	https://www.genecards.org/cgi-bin/carddisp.pl?gene=GAMT
CYP27A1	Cytochrome P450 Family 27 Subfamily A Member 1	Protein Coding	Q02318	59	GC02P218781	25.18658447	https://www.genecards.org/cgi-bin/carddisp.pl?gene=CYP27A1
PTEN	Phosphatase And Tensin Homolog	Protein Coding	P60484	65	GC10P112611	25.1807766	https://www.genecards.org/cgi-bin/carddisp.pl?gene=PTEN
APTX	Aprataxin	Protein Coding	Q7Z2E3	56	GC09M032886	25.16442871	https://www.genecards.org/cgi-bin/carddisp.pl?gene=APTX
ATP5F1C	ATP Synthase F1 Subunit Gamma	Protein Coding	P36542	49	GC10P007789	25.14029694	https://www.genecards.org/cgi-bin/carddisp.pl?gene=ATP5F1C
TOP1MT	DNA Topoisomerase I Mitochondrial	Protein Coding	Q969P6	50	GC08M143304	25.11900902	https://www.genecards.org/cgi-bin/carddisp.pl?gene=TOP1MT
ACADL	Acyl-CoA Dehydrogenase Long Chain	Protein Coding	P28330	54	GC02M210187	25.06041718	https://www.genecards.org/cgi-bin/carddisp.pl?gene=ACADL
LOC130002899	ATAC-STARR-Seq Lymphoblastoid Silent Region 20452	Functional Element		9	GC09P145493	25.05384254	https://www.genecards.org/cgi-bin/carddisp.pl?gene=LOC130002899
SLC19A3	Solute Carrier Family 19 Member 3	Protein Coding	Q9BZV2	58	GC02M227685	25.04306412	https://www.genecards.org/cgi-bin/carddisp.pl?gene=SLC19A3
AKT1	AKT Serine/Threonine Kinase 1	Protein Coding	P31749	66	GC14M104769	25.00014114	https://www.genecards.org/cgi-bin/carddisp.pl?gene=AKT1
FDXR	Ferredoxin Reductase	Protein Coding	P22570	57	GC17M074862	24.99334145	https://www.genecards.org/cgi-bin/carddisp.pl?gene=FDXR
TEFM	Transcription Elongation Factor, Mitochondrial	Protein Coding	Q96QE5	47	GC17M030897	24.87716103	https://www.genecards.org/cgi-bin/carddisp.pl?gene=TEFM
ATP5PD	ATP Synthase Peripheral Stalk Subunit D	Protein Coding	O75947	48	GC17M086187	24.79194832	https://www.genecards.org/cgi-bin/carddisp.pl?gene=ATP5PD
COX5B	Cytochrome C Oxidase Subunit 5B	Protein Coding	P10606	52	GC02P098188	24.74052811	https://www.genecards.org/cgi-bin/carddisp.pl?gene=COX5B
SFXN4	Sideroflexin 4	Protein Coding	Q6P4A7	51	GC10M119140	24.7357769	https://www.genecards.org/cgi-bin/carddisp.pl?gene=SFXN4
KARS1	Lysyl-TRNA Synthetase 1	Protein Coding	Q15046	58	GC16M076029	24.72561264	https://www.genecards.org/cgi-bin/carddisp.pl?gene=KARS1
MAPT	Microtubule Associated Protein Tau	Protein Coding	P10636	63	GC17P045894	24.71526909	https://www.genecards.org/cgi-bin/carddisp.pl?gene=MAPT
LOC130067864	ATAC-STARR-Seq Lymphoblastoid Active Region 19325	Functional Element		8	GC22P080157	24.67887115	https://www.genecards.org/cgi-bin/carddisp.pl?gene=LOC130067864
PTCD3	Pentatricopeptide Repeat Domain 3	Protein Coding	Q96EY7	51	GC02P086106	24.56339836	https://www.genecards.org/cgi-bin/carddisp.pl?gene=PTCD3
GCSH	Glycine Cleavage System Protein H	Protein Coding	P23434	55	GC16M081081	24.54626083	https://www.genecards.org/cgi-bin/carddisp.pl?gene=GCSH
UCP1	Uncoupling Protein 1	Protein Coding	P25874	56	GC04M140559	24.48546982	https://www.genecards.org/cgi-bin/carddisp.pl?gene=UCP1
PC	Pyruvate Carboxylase	Protein Coding	P11498	60	GC11M066848	24.48267365	https://www.genecards.org/cgi-bin/carddisp.pl?gene=PC
SERAC1	Serine Active Site Containing 1	Protein Coding	Q96JX3	49	GC06M158109	24.44904137	https://www.genecards.org/cgi-bin/carddisp.pl?gene=SERAC1
UQCRC1	Ubiquinol-Cytochrome C Reductase Core Protein 1	Protein Coding	P31930	55	GC03M048598	24.28144836	https://www.genecards.org/cgi-bin/carddisp.pl?gene=UQCRC1
NDUFS5	NADH:Ubiquinone Oxidoreductase Subunit S5	Protein Coding	O43920	50	GC01P039026	24.09866524	https://www.genecards.org/cgi-bin/carddisp.pl?gene=NDUFS5
COX7B	Cytochrome C Oxidase Subunit 7B	Protein Coding	P24311	53	GC0XP077899	24.02070427	https://www.genecards.org/cgi-bin/carddisp.pl?gene=COX7B
RMRP	RNA Component Of Mitochondrial RNA Processing Endoribonuclease	RNA Gene		33	GC09M035655	24.01774979	https://www.genecards.org/cgi-bin/carddisp.pl?gene=RMRP
TFB2M	Transcription Factor B2, Mitochondrial	Protein Coding	Q9H5Q4	48	GC01M246540	24.00320244	https://www.genecards.org/cgi-bin/carddisp.pl?gene=TFB2M
COQ9	Coenzyme Q9	Protein Coding	O75208	54	GC16P057447	23.98514366	https://www.genecards.org/cgi-bin/carddisp.pl?gene=COQ9
BCL2L1	BCL2 Like 1	Protein Coding	Q07817	62	GC20M031664	23.96011353	https://www.genecards.org/cgi-bin/carddisp.pl?gene=BCL2L1
CKMT1B	Creatine Kinase, Mitochondrial 1B	Protein Coding	P12532	48	GC15P166201	23.92497444	https://www.genecards.org/cgi-bin/carddisp.pl?gene=CKMT1B
C19orf12	Chromosome 19 Open Reading Frame 12	Protein Coding	Q9NSK7	48	GC19M096705	23.88468933	https://www.genecards.org/cgi-bin/carddisp.pl?gene=C19orf12
COX11	Cytochrome C Oxidase Copper Chaperone COX11	Protein Coding	Q9Y6N1	48	GC17M054951	23.88443947	https://www.genecards.org/cgi-bin/carddisp.pl?gene=COX11
NDUFA7	NADH:Ubiquinone Oxidoreductase Subunit A7	Protein Coding	O95182	49	GC19M008308	23.78201675	https://www.genecards.org/cgi-bin/carddisp.pl?gene=NDUFA7
ETHE1	ETHE1 Persulfide Dioxygenase	Protein Coding	O95571	55	GC19M043506	23.77962685	https://www.genecards.org/cgi-bin/carddisp.pl?gene=ETHE1
GATM	Glycine Amidinotransferase	Protein Coding	P50440	58	GC15M045361	23.77011871	https://www.genecards.org/cgi-bin/carddisp.pl?gene=GATM
CACNA1D	Calcium Voltage-Gated Channel Subunit Alpha1 D	Protein Coding	Q01668	60	GC03P053328	23.76563644	https://www.genecards.org/cgi-bin/carddisp.pl?gene=CACNA1D
CFAP92	Cilia And Flagella Associated Protein 92 (Putative)	Protein Coding	Q9ULG3	37	GC03M132002	23.7094059	https://www.genecards.org/cgi-bin/carddisp.pl?gene=CFAP92
ATP5MC2	ATP Synthase Membrane Subunit C Locus 2	Protein Coding	Q06055	50	GC12M053822	23.70094109	https://www.genecards.org/cgi-bin/carddisp.pl?gene=ATP5MC2
ACAT1	Acetyl-CoA Acetyltransferase 1	Protein Coding	P24752	63	GC11P108121	23.68887138	https://www.genecards.org/cgi-bin/carddisp.pl?gene=ACAT1
MIEF1	Mitochondrial Elongation Factor 1	Protein Coding	Q9NQG6	44	GC22P076077	23.65786171	https://www.genecards.org/cgi-bin/carddisp.pl?gene=MIEF1
COX7A2	Cytochrome C Oxidase Subunit 7A2	Protein Coding	P14406	47	GC06M075237	23.55746078	https://www.genecards.org/cgi-bin/carddisp.pl?gene=COX7A2
LMNA	Lamin A/C	Protein Coding	P02545	62	GC01P156082	23.52723694	https://www.genecards.org/cgi-bin/carddisp.pl?gene=LMNA
CAMTA1	Calmodulin Binding Transcription Activator 1	Protein Coding	Q9Y6Y1	53	GC01P050868	23.50429535	https://www.genecards.org/cgi-bin/carddisp.pl?gene=CAMTA1
MAVS	Mitochondrial Antiviral Signaling Protein	Protein Coding	Q7Z434	52	GC20P008988	23.49147797	https://www.genecards.org/cgi-bin/carddisp.pl?gene=MAVS
ATP5MG	ATP Synthase Membrane Subunit G	Protein Coding	O75964	48	GC11P122736	23.37189293	https://www.genecards.org/cgi-bin/carddisp.pl?gene=ATP5MG
MRPS27	Mitochondrial Ribosomal Protein S27	Protein Coding	Q92552	42	GC05M079019	23.34577942	https://www.genecards.org/cgi-bin/carddisp.pl?gene=MRPS27
TGFB1	Transforming Growth Factor Beta 1	Protein Coding	P01137	66	GC19M041301	23.29858398	https://www.genecards.org/cgi-bin/carddisp.pl?gene=TGFB1
COQ7	Coenzyme Q7, Hydroxylase	Protein Coding	Q99807	56	GC16P019067	23.25462914	https://www.genecards.org/cgi-bin/carddisp.pl?gene=COQ7
TIMM17A	Translocase Of Inner Mitochondrial Membrane 17A	Protein Coding	Q99595	49	GC01P201955	23.24180412	https://www.genecards.org/cgi-bin/carddisp.pl?gene=TIMM17A
LOC129934096	ATAC-STARR-Seq Lymphoblastoid Active Region 16036	Functional Element		8	GC02P073929	23.24048996	https://www.genecards.org/cgi-bin/carddisp.pl?gene=LOC129934096
MRPS28	Mitochondrial Ribosomal Protein S28	Protein Coding	Q9Y2Q9	48	GC08M079982	23.16441727	https://www.genecards.org/cgi-bin/carddisp.pl?gene=MRPS28
DES	Desmin	Protein Coding	P17661	60	GC02P219418	23.01476479	https://www.genecards.org/cgi-bin/carddisp.pl?gene=DES
PARK7	Parkinsonism Associated Deglycase	Protein Coding	Q99497	60	GC01P050925	22.94768906	https://www.genecards.org/cgi-bin/carddisp.pl?gene=PARK7
COX6A1	Cytochrome C Oxidase Subunit 6A1	Protein Coding	P12074	55	GC12P120445	22.93322945	https://www.genecards.org/cgi-bin/carddisp.pl?gene=COX6A1
ATP13A2	ATPase Cation Transporting 13A2	Protein Coding	Q9NQ11	56	GC01M016985	22.90803528	https://www.genecards.org/cgi-bin/carddisp.pl?gene=ATP13A2
SIRT1	Sirtuin 1	Protein Coding	Q96EB6	62	GC10P067884	22.8039608	https://www.genecards.org/cgi-bin/carddisp.pl?gene=SIRT1
ATP5MF	ATP Synthase Membrane Subunit F	Protein Coding	P56134	45	GC07M100049	22.71497345	https://www.genecards.org/cgi-bin/carddisp.pl?gene=ATP5MF
SLC25A38	Solute Carrier Family 25 Member 38	Protein Coding	Q96DW6	50	GC03P041005	22.71116638	https://www.genecards.org/cgi-bin/carddisp.pl?gene=SLC25A38
SSBP1	Single Stranded DNA Binding Protein 1	Protein Coding	Q04837	53	GC07P161096	22.69262505	https://www.genecards.org/cgi-bin/carddisp.pl?gene=SSBP1
TRIT1	TRNA Isopentenyltransferase 1	Protein Coding	Q9H3H1	54	GC01M039842	22.60775566	https://www.genecards.org/cgi-bin/carddisp.pl?gene=TRIT1
COQ5	Coenzyme Q5, Methyltransferase	Protein Coding	Q5HYK3	53	GC12M120503	22.58825111	https://www.genecards.org/cgi-bin/carddisp.pl?gene=COQ5
TIMM13	Translocase Of Inner Mitochondrial Membrane 13	Protein Coding	Q9Y5L4	48	GC19M002425	22.54783821	https://www.genecards.org/cgi-bin/carddisp.pl?gene=TIMM13
MTOR	Mechanistic Target Of Rapamycin Kinase	Protein Coding	P42345	68	GC01M011106	22.48551559	https://www.genecards.org/cgi-bin/carddisp.pl?gene=MTOR
TIMM9	Translocase Of Inner Mitochondrial Membrane 9	Protein Coding	Q9Y5J7	48	GC14M058408	22.47286797	https://www.genecards.org/cgi-bin/carddisp.pl?gene=TIMM9
CHAT	Choline O-Acetyltransferase	Protein Coding	P28329	62	GC10P049609	22.45433044	https://www.genecards.org/cgi-bin/carddisp.pl?gene=CHAT
SIRT3	Sirtuin 3	Protein Coding	Q9NTG7	60	GC11M000215	22.4043541	https://www.genecards.org/cgi-bin/carddisp.pl?gene=SIRT3
MMUT	Methylmalonyl-CoA Mutase	Protein Coding	P22033	58	GC06M049430	22.38611984	https://www.genecards.org/cgi-bin/carddisp.pl?gene=MMUT
ATP5ME	ATP Synthase Membrane Subunit E	Protein Coding	P56385	48	GC04M005215	22.36221504	https://www.genecards.org/cgi-bin/carddisp.pl?gene=ATP5ME
MRPL43	Mitochondrial Ribosomal Protein L43	Protein Coding	Q8N983	45	GC10M100969	22.33750534	https://www.genecards.org/cgi-bin/carddisp.pl?gene=MRPL43
TIMM10	Translocase Of Inner Mitochondrial Membrane 10	Protein Coding	P62072	48	GC11M128688	22.31452942	https://www.genecards.org/cgi-bin/carddisp.pl?gene=TIMM10
PPARG	Peroxisome Proliferator Activated Receptor Gamma	Protein Coding	P37231	66	GC03P012287	22.26878166	https://www.genecards.org/cgi-bin/carddisp.pl?gene=PPARG
PDK1	Pyruvate Dehydrogenase Kinase 1	Protein Coding	Q15118	60	GC02P172555	22.23199272	https://www.genecards.org/cgi-bin/carddisp.pl?gene=PDK1
ATP5IF1	ATP Synthase Inhibitory Factor Subunit 1	Protein Coding	Q9UII2	44	GC01P052867	22.21443748	https://www.genecards.org/cgi-bin/carddisp.pl?gene=ATP5IF1
MECP2	Methyl-CpG Binding Protein 2	Protein Coding	P51608	59	GC0XM154021	22.18653488	https://www.genecards.org/cgi-bin/carddisp.pl?gene=MECP2
PPARGC1A	PPARG Coactivator 1 Alpha	Protein Coding	Q9UBK2	60	GC04M023755	22.15722656	https://www.genecards.org/cgi-bin/carddisp.pl?gene=PPARGC1A
CEL	Carboxyl Ester Lipase	Protein Coding	P19835	57	GC09P133061	22.15120316	https://www.genecards.org/cgi-bin/carddisp.pl?gene=CEL
HIBCH	3-Hydroxyisobutyryl-CoA Hydrolase	Protein Coding	Q6NVY1	54	GC02M190189	22.05176163	https://www.genecards.org/cgi-bin/carddisp.pl?gene=HIBCH
ALDH3A2	Aldehyde Dehydrogenase 3 Family Member A2	Protein Coding	P51648	59	GC17P019648	21.99642372	https://www.genecards.org/cgi-bin/carddisp.pl?gene=ALDH3A2
PARP1	Poly(ADP-Ribose) Polymerase 1	Protein Coding	P09874	64	GC01M226360	21.99412918	https://www.genecards.org/cgi-bin/carddisp.pl?gene=PARP1
GATC	Glutamyl-TRNA Amidotransferase Subunit C	Protein Coding	O43716	47	GC12P120446	21.99385071	https://www.genecards.org/cgi-bin/carddisp.pl?gene=GATC
BSND	Barttin CLCNK Type Accessory Subunit Beta	Protein Coding	Q8WZ55	53	GC01P054998	21.94670105	https://www.genecards.org/cgi-bin/carddisp.pl?gene=BSND
CYP11A1	Cytochrome P450 Family 11 Subfamily A Member 1	Protein Coding	P05108	62	GC15M074337	21.94403648	https://www.genecards.org/cgi-bin/carddisp.pl?gene=CYP11A1
COQ4	Coenzyme Q4	Protein Coding	Q9Y3A0	53	GC09P128322	21.9195652	https://www.genecards.org/cgi-bin/carddisp.pl?gene=COQ4
COX7C	Cytochrome C Oxidase Subunit 7C	Protein Coding	P15954	45	GC05P086617	21.89831352	https://www.genecards.org/cgi-bin/carddisp.pl?gene=COX7C
AR	Androgen Receptor	Protein Coding	P10275	64	GC0XP067544	21.865448	https://www.genecards.org/cgi-bin/carddisp.pl?gene=AR
HCCS	Holocytochrome C Synthase	Protein Coding	P53701	55	GC0XP011111	21.81900024	https://www.genecards.org/cgi-bin/carddisp.pl?gene=HCCS
SLC33A1	Solute Carrier Family 33 Member 1	Protein Coding	O00400	55	GC03M155821	21.69817924	https://www.genecards.org/cgi-bin/carddisp.pl?gene=SLC33A1
GATB	Glutamyl-TRNA Amidotransferase Subunit B	Protein Coding	O75879	52	GC04M151670	21.66046715	https://www.genecards.org/cgi-bin/carddisp.pl?gene=GATB
LIAS	Lipoic Acid Synthetase	Protein Coding	O43766	56	GC04P039547	21.58971214	https://www.genecards.org/cgi-bin/carddisp.pl?gene=LIAS
VPS13D	Vacuolar Protein Sorting 13 Homolog D	Protein Coding	Q5THJ4	47	GC01P051318	21.55711937	https://www.genecards.org/cgi-bin/carddisp.pl?gene=VPS13D
MILR1	Mast Cell Immunoglobulin Like Receptor 1	Protein Coding	Q7Z6M3	39	GC17P123619	21.52944756	https://www.genecards.org/cgi-bin/carddisp.pl?gene=MILR1
COX7A1	Cytochrome C Oxidase Subunit 7A1	Protein Coding	P24310	47	GC19M097748	21.48622704	https://www.genecards.org/cgi-bin/carddisp.pl?gene=COX7A1
MRPL58	Mitochondrial Ribosomal Protein L58	Protein Coding	Q14197	47	GC17P123838	21.46661186	https://www.genecards.org/cgi-bin/carddisp.pl?gene=MRPL58
CBS	Cystathionine Beta-Synthase	Protein Coding	P35520	64	GC21M043053	21.45923615	https://www.genecards.org/cgi-bin/carddisp.pl?gene=CBS
FA2H	Fatty Acid 2-Hydroxylase	Protein Coding	Q7L5A8	56	GC16M074712	21.44779968	https://www.genecards.org/cgi-bin/carddisp.pl?gene=FA2H
CRP	C-Reactive Protein	Protein Coding	P02741	59	GC01M164127	21.43368721	https://www.genecards.org/cgi-bin/carddisp.pl?gene=CRP
LINC01672	Long Intergenic Non-Protein Coding RNA 1672	RNA Gene		21	GC01P050860	21.40566635	https://www.genecards.org/cgi-bin/carddisp.pl?gene=LINC01672
TOMM22	Translocase Of Outer Mitochondrial Membrane 22	Protein Coding	Q9NS69	47	GC22P038681	21.3521595	https://www.genecards.org/cgi-bin/carddisp.pl?gene=TOMM22
MIR21	MicroRNA 21	RNA Gene		33	GC17P123488	21.35146141	https://www.genecards.org/cgi-bin/carddisp.pl?gene=MIR21
L2HGDH	L-2-Hydroxyglutarate Dehydrogenase	Protein Coding	Q9H9P8	52	GC14M050237	21.30518723	https://www.genecards.org/cgi-bin/carddisp.pl?gene=L2HGDH
ABCD1	ATP Binding Cassette Subfamily D Member 1	Protein Coding	P33897	59	GC0XP153724	21.25983047	https://www.genecards.org/cgi-bin/carddisp.pl?gene=ABCD1
IL1B	Interleukin 1 Beta	Protein Coding	P01584	60	GC02M112829	21.25065994	https://www.genecards.org/cgi-bin/carddisp.pl?gene=IL1B
DGUOK-AS1	DGUOK Antisense RNA 1	RNA Gene		22	GC02M073947	21.23999596	https://www.genecards.org/cgi-bin/carddisp.pl?gene=DGUOK-AS1
XPNPEP3	X-Prolyl Aminopeptidase 3	Protein Coding	Q9NQH7	54	GC22P040857	21.20847511	https://www.genecards.org/cgi-bin/carddisp.pl?gene=XPNPEP3
LACTB	Lactamase Beta	Protein Coding	P83111	51	GC15P168156	21.20546341	https://www.genecards.org/cgi-bin/carddisp.pl?gene=LACTB
CASP9	Caspase 9	Protein Coding	P55211	60	GC01M015507	21.1722126	https://www.genecards.org/cgi-bin/carddisp.pl?gene=CASP9
TARDBP	TAR DNA Binding Protein	Protein Coding	Q13148	60	GC01P051196	21.0911026	https://www.genecards.org/cgi-bin/carddisp.pl?gene=TARDBP
MTERF1	Mitochondrial Transcription Termination Factor 1	Protein Coding	Q99551	45	GC07M091692	21.04173088	https://www.genecards.org/cgi-bin/carddisp.pl?gene=MTERF1
IMMP2L	Inner Mitochondrial Membrane Peptidase Subunit 2	Protein Coding	Q96T52	50	GC07M110683	20.98358154	https://www.genecards.org/cgi-bin/carddisp.pl?gene=IMMP2L
HK1	Hexokinase 1	Protein Coding	P19367	63	GC10P069269	20.98010063	https://www.genecards.org/cgi-bin/carddisp.pl?gene=HK1
ATM	ATM Serine/Threonine Kinase	Protein Coding	Q13315	66	GC11P108223	20.94488335	https://www.genecards.org/cgi-bin/carddisp.pl?gene=ATM
STXBP1	Syntaxin Binding Protein 1	Protein Coding	P61764	62	GC09P143801	20.93381882	https://www.genecards.org/cgi-bin/carddisp.pl?gene=STXBP1
FLAD1	Flavin Adenine Dinucleotide Synthetase 1	Protein Coding	Q8NFF5	53	GC01P154983	20.87309647	https://www.genecards.org/cgi-bin/carddisp.pl?gene=FLAD1
SLC25A5	Solute Carrier Family 25 Member 5	Protein Coding	P05141	56	GC0XP119468	20.85971451	https://www.genecards.org/cgi-bin/carddisp.pl?gene=SLC25A5
MRPS18B	Mitochondrial Ribosomal Protein S18B	Protein Coding	Q9Y676	43	GC06P030617	20.81721878	https://www.genecards.org/cgi-bin/carddisp.pl?gene=MRPS18B
CP	Ceruloplasmin	Protein Coding	P00450	61	GC03M149162	20.80960655	https://www.genecards.org/cgi-bin/carddisp.pl?gene=CP
MRPL37	Mitochondrial Ribosomal Protein L37	Protein Coding	Q9BZE1	45	GC01P058066	20.80067253	https://www.genecards.org/cgi-bin/carddisp.pl?gene=MRPL37
REEP1	Receptor Accessory Protein 1	Protein Coding	Q9H902	52	GC02M086213	20.77116585	https://www.genecards.org/cgi-bin/carddisp.pl?gene=REEP1
LAMP2	Lysosomal Associated Membrane Protein 2	Protein Coding	P13473	58	GC0XM120426	20.75822449	https://www.genecards.org/cgi-bin/carddisp.pl?gene=LAMP2
GOT2	Glutamic-Oxaloacetic Transaminase 2	Protein Coding	P00505	60	GC16M058707	20.75307846	https://www.genecards.org/cgi-bin/carddisp.pl?gene=GOT2
SLC22A5	Solute Carrier Family 22 Member 5	Protein Coding	O76082	59	GC05P132369	20.72772408	https://www.genecards.org/cgi-bin/carddisp.pl?gene=SLC22A5
DMAC2L	Distal Membrane Arm Assembly Component 2 Like	Protein Coding	Q99766	45	GC14P051187	20.68826485	https://www.genecards.org/cgi-bin/carddisp.pl?gene=DMAC2L
CA5A	Carbonic Anhydrase 5A	Protein Coding	P35218	56	GC16M087882	20.65950012	https://www.genecards.org/cgi-bin/carddisp.pl?gene=CA5A
COX6C	Cytochrome C Oxidase Subunit 6C	Protein Coding	P09669	48	GC08M099899	20.65549088	https://www.genecards.org/cgi-bin/carddisp.pl?gene=COX6C
GARS1	Glycyl-TRNA Synthetase 1	Protein Coding	P41250	58	GC07P030580	20.64162827	https://www.genecards.org/cgi-bin/carddisp.pl?gene=GARS1
OXCT1	3-Oxoacid CoA-Transferase 1	Protein Coding	P55809	59	GC05M041732	20.60535812	https://www.genecards.org/cgi-bin/carddisp.pl?gene=OXCT1
MRPL21	Mitochondrial Ribosomal Protein L21	Protein Coding	Q7Z2W9	43	GC11M129170	20.60473633	https://www.genecards.org/cgi-bin/carddisp.pl?gene=MRPL21
DDHD1	DDHD Domain Containing 1	Protein Coding	Q8NEL9	52	GC14M053036	20.6026268	https://www.genecards.org/cgi-bin/carddisp.pl?gene=DDHD1
TRMT5	TRNA Methyltransferase 5	Protein Coding	Q32P41	51	GC14M060971	20.60180283	https://www.genecards.org/cgi-bin/carddisp.pl?gene=TRMT5
SAMHD1	SAM And HD Domain Containing Deoxynucleoside Triphosphate Triphosphohydrolase 1	Protein Coding	Q9Y3Z3	55	GC20M036890	20.5437355	https://www.genecards.org/cgi-bin/carddisp.pl?gene=SAMHD1
MRPS35	Mitochondrial Ribosomal Protein S35	Protein Coding	P82673	43	GC12P027710	20.53843117	https://www.genecards.org/cgi-bin/carddisp.pl?gene=MRPS35
COQ8B	Coenzyme Q8B	Protein Coding	Q96D53	52	GC19M096878	20.52440262	https://www.genecards.org/cgi-bin/carddisp.pl?gene=COQ8B
SPART	Spartin	Protein Coding	Q8N0X7	51	GC13M040594	20.45862007	https://www.genecards.org/cgi-bin/carddisp.pl?gene=SPART
SLC9A6	Solute Carrier Family 9 Member A6	Protein Coding	Q92581	58	GC0XP135985	20.39333534	https://www.genecards.org/cgi-bin/carddisp.pl?gene=SLC9A6
FAS	Fas Cell Surface Death Receptor	Protein Coding	P25445	64	GC10P112626	20.38216591	https://www.genecards.org/cgi-bin/carddisp.pl?gene=FAS
MPC2	Mitochondrial Pyruvate Carrier 2	Protein Coding	O95563	48	GC01M167916	20.37947083	https://www.genecards.org/cgi-bin/carddisp.pl?gene=MPC2
MRPL46	Mitochondrial Ribosomal Protein L46	Protein Coding	Q9H2W6	50	GC15M152286	20.36921883	https://www.genecards.org/cgi-bin/carddisp.pl?gene=MRPL46
PLA2G6	Phospholipase A2 Group VI	Protein Coding	O60733	59	GC22M080968	20.36779976	https://www.genecards.org/cgi-bin/carddisp.pl?gene=PLA2G6
MRPS30	Mitochondrial Ribosomal Protein S30	Protein Coding	Q9NP92	45	GC05P044808	20.36665726	https://www.genecards.org/cgi-bin/carddisp.pl?gene=MRPS30
DHTKD1	Dehydrogenase E1 And Transketolase Domain Containing 1	Protein Coding	Q96HY7	53	GC10P012068	20.32888031	https://www.genecards.org/cgi-bin/carddisp.pl?gene=DHTKD1
ALB	Albumin	Protein Coding	P02768	62	GC04P073397	20.31785583	https://www.genecards.org/cgi-bin/carddisp.pl?gene=ALB
TTN	Titin	Protein Coding	Q8WZ42	60	GC02M178525	20.30706024	https://www.genecards.org/cgi-bin/carddisp.pl?gene=TTN
PDK4	Pyruvate Dehydrogenase Kinase 4	Protein Coding	Q16654	56	GC07M095583	20.28850174	https://www.genecards.org/cgi-bin/carddisp.pl?gene=PDK4
NDUFA5	NADH:Ubiquinone Oxidoreductase Subunit A5	Protein Coding	Q16718	50	GC07M123536	20.26310349	https://www.genecards.org/cgi-bin/carddisp.pl?gene=NDUFA5
MRPL28	Mitochondrial Ribosomal Protein L28	Protein Coding	Q13084	48	GC16M000366	20.24085045	https://www.genecards.org/cgi-bin/carddisp.pl?gene=MRPL28
ALAS2	5'-Aminolevulinate Synthase 2	Protein Coding	P22557	58	GC0XM055009	20.22789574	https://www.genecards.org/cgi-bin/carddisp.pl?gene=ALAS2
TIMM21	Translocase Of Inner Mitochondrial Membrane 21	Protein Coding	Q9BVV7	44	GC18P074148	20.22354317	https://www.genecards.org/cgi-bin/carddisp.pl?gene=TIMM21
MTRF1L	Mitochondrial Translation Release Factor 1 Like	Protein Coding	Q9UGC7	44	GC06M152987	20.20918274	https://www.genecards.org/cgi-bin/carddisp.pl?gene=MTRF1L
CERNA3	Competing Endogenous LncRNA 3 For MiR-645	RNA Gene		21	GC08P056352	20.20714951	https://www.genecards.org/cgi-bin/carddisp.pl?gene=CERNA3
IL10	Interleukin 10	Protein Coding	P22301	60	GC01M206767	20.18473434	https://www.genecards.org/cgi-bin/carddisp.pl?gene=IL10
MRPL23	Mitochondrial Ribosomal Protein L23	Protein Coding	Q16540	47	GC11P012312	20.16840935	https://www.genecards.org/cgi-bin/carddisp.pl?gene=MRPL23
MTCH2	Mitochondrial Carrier 2	Protein Coding	Q9Y6C9	49	GC11M047604	20.13480949	https://www.genecards.org/cgi-bin/carddisp.pl?gene=MTCH2
MTCH1	Mitochondrial Carrier 1	Protein Coding	Q9NZJ7	45	GC06M097267	20.12206078	https://www.genecards.org/cgi-bin/carddisp.pl?gene=MTCH1
RTN4IP1	Reticulon 4 Interacting Protein 1	Protein Coding	Q8WWV3	51	GC06M106571	20.0713253	https://www.genecards.org/cgi-bin/carddisp.pl?gene=RTN4IP1
PRKAA1	Protein Kinase AMP-Activated Catalytic Subunit Alpha 1	Protein Coding	Q13131	60	GC05M040759	20.0503521	https://www.genecards.org/cgi-bin/carddisp.pl?gene=PRKAA1
NOS3	Nitric Oxide Synthase 3	Protein Coding	P29474	63	GC07P159858	20.04932976	https://www.genecards.org/cgi-bin/carddisp.pl?gene=NOS3
MRPL18	Mitochondrial Ribosomal Protein L18	Protein Coding	Q9H0U6	40	GC06P159789	20.04114532	https://www.genecards.org/cgi-bin/carddisp.pl?gene=MRPL18
CTNNB1	Catenin Beta 1	Protein Coding	P35222	66	GC03P041194	20.03919029	https://www.genecards.org/cgi-bin/carddisp.pl?gene=CTNNB1
OTC	Ornithine Transcarbamylase	Protein Coding	P00480	59	GC0XP038340	20.02833366	https://www.genecards.org/cgi-bin/carddisp.pl?gene=OTC
MRPS10	Mitochondrial Ribosomal Protein S10	Protein Coding	P82664	43	GC06M042206	20.02794266	https://www.genecards.org/cgi-bin/carddisp.pl?gene=MRPS10
D2HGDH	D-2-Hydroxyglutarate Dehydrogenase	Protein Coding	Q8N465	56	GC02P241734	20.01642227	https://www.genecards.org/cgi-bin/carddisp.pl?gene=D2HGDH
KIF5A	Kinesin Family Member 5A	Protein Coding	Q12840	58	GC12P062080	20.01612473	https://www.genecards.org/cgi-bin/carddisp.pl?gene=KIF5A
COX16	Cytochrome C Oxidase Assembly Factor COX16	Protein Coding	Q9P0S2	47	GC14M070326	19.99951935	https://www.genecards.org/cgi-bin/carddisp.pl?gene=COX16
MRPL13	Mitochondrial Ribosomal Protein L13	Protein Coding	Q9BYD1	46	GC08M120377	19.98204041	https://www.genecards.org/cgi-bin/carddisp.pl?gene=MRPL13
CS	Citrate Synthase	Protein Coding	O75390	58	GC12M056271	19.96380234	https://www.genecards.org/cgi-bin/carddisp.pl?gene=CS
TAMM41	TAM41 Mitochondrial Translocator Assembly And Maintenance Homolog	Protein Coding	Q96BW9	47	GC03M011721	19.94922829	https://www.genecards.org/cgi-bin/carddisp.pl?gene=TAMM41
MUL1	Mitochondrial E3 Ubiquitin Protein Ligase 1	Protein Coding	Q969V5	45	GC01M020499	19.91215897	https://www.genecards.org/cgi-bin/carddisp.pl?gene=MUL1
MRPL47	Mitochondrial Ribosomal Protein L47	Protein Coding	Q9HD33	40	GC03M179588	19.88697433	https://www.genecards.org/cgi-bin/carddisp.pl?gene=MRPL47
SACS	Sacsin Molecular Chaperone	Protein Coding	Q9NZJ4	50	GC13M023288	19.86932373	https://www.genecards.org/cgi-bin/carddisp.pl?gene=SACS
HMGCL	3-Hydroxy-3-Methylglutaryl-CoA Lyase	Protein Coding	P35914	59	GC01M023801	19.859272	https://www.genecards.org/cgi-bin/carddisp.pl?gene=HMGCL
TIMM23	Translocase Of Inner Mitochondrial Membrane 23	Protein Coding	O14925	45	GC10P045972	19.84837532	https://www.genecards.org/cgi-bin/carddisp.pl?gene=TIMM23
PYCR2	Pyrroline-5-Carboxylate Reductase 2	Protein Coding	Q96C36	58	GC01M225919	19.84488487	https://www.genecards.org/cgi-bin/carddisp.pl?gene=PYCR2
TRNT1	TRNA Nucleotidyl Transferase 1	Protein Coding	Q96Q11	54	GC03P003126	19.8253746	https://www.genecards.org/cgi-bin/carddisp.pl?gene=TRNT1
WDR45	WD Repeat Domain 45	Protein Coding	Q9Y484	53	GC0XM049074	19.82100296	https://www.genecards.org/cgi-bin/carddisp.pl?gene=WDR45
CKMT1A	Creatine Kinase, Mitochondrial 1A	Protein Coding	P12532	43	GC15P166205	19.81493759	https://www.genecards.org/cgi-bin/carddisp.pl?gene=CKMT1A
MRPL49	Mitochondrial Ribosomal Protein L49	Protein Coding	Q13405	42	GC11P094596	19.79415703	https://www.genecards.org/cgi-bin/carddisp.pl?gene=MRPL49
COA7	Cytochrome C Oxidase Assembly Factor 7	Protein Coding	Q96BR5	47	GC01M052684	19.7710247	https://www.genecards.org/cgi-bin/carddisp.pl?gene=COA7
GBE1	1,4-Alpha-Glucan Branching Enzyme 1	Protein Coding	Q04446	56	GC03M081489	19.74250984	https://www.genecards.org/cgi-bin/carddisp.pl?gene=GBE1
MRPL19	Mitochondrial Ribosomal Protein L19	Protein Coding	P49406	45	GC02P075646	19.7384491	https://www.genecards.org/cgi-bin/carddisp.pl?gene=MRPL19
RYR1	Ryanodine Receptor 1	Protein Coding	P21817	61	GC19P122999	19.72298622	https://www.genecards.org/cgi-bin/carddisp.pl?gene=RYR1
SLC19A2	Solute Carrier Family 19 Member 2	Protein Coding	O60779	58	GC01M169463	19.71150589	https://www.genecards.org/cgi-bin/carddisp.pl?gene=SLC19A2
COQ6	Coenzyme Q6, Monooxygenase	Protein Coding	Q9Y2Z9	56	GC14P073949	19.70222282	https://www.genecards.org/cgi-bin/carddisp.pl?gene=COQ6
CASP8	Caspase 8	Protein Coding	Q14790	65	GC02P201233	19.69163895	https://www.genecards.org/cgi-bin/carddisp.pl?gene=CASP8
MRPS11	Mitochondrial Ribosomal Protein S11	Protein Coding	P82912	43	GC15P088467	19.64539146	https://www.genecards.org/cgi-bin/carddisp.pl?gene=MRPS11
MRPS26	Mitochondrial Ribosomal Protein S26	Protein Coding	Q9BYN8	46	GC20P008963	19.6055584	https://www.genecards.org/cgi-bin/carddisp.pl?gene=MRPS26
MICOS10	Mitochondrial Contact Site And Cristae Organizing System Subunit 10	Protein Coding	Q5TGZ0	41	GC01P051774	19.60440063	https://www.genecards.org/cgi-bin/carddisp.pl?gene=MICOS10
EIF2AK3	Eukaryotic Translation Initiation Factor 2 Alpha Kinase 3	Protein Coding	Q9NZJ5	63	GC02M088556	19.59193039	https://www.genecards.org/cgi-bin/carddisp.pl?gene=EIF2AK3
MRPS15	Mitochondrial Ribosomal Protein S15	Protein Coding	P82914	41	GC01M036455	19.58980751	https://www.genecards.org/cgi-bin/carddisp.pl?gene=MRPS15
HMGCS2	3-Hydroxy-3-Methylglutaryl-CoA Synthase 2	Protein Coding	P54868	59	GC01M119747	19.57454681	https://www.genecards.org/cgi-bin/carddisp.pl?gene=HMGCS2
RANBP2	RAN Binding Protein 2	Protein Coding	P49792	57	GC02P108719	19.56704903	https://www.genecards.org/cgi-bin/carddisp.pl?gene=RANBP2
NDUFB5	NADH:Ubiquinone Oxidoreductase Subunit B5	Protein Coding	O43674	44	GC03P179604	19.56129646	https://www.genecards.org/cgi-bin/carddisp.pl?gene=NDUFB5
MRPL22	Mitochondrial Ribosomal Protein L22	Protein Coding	Q9NWU5	41	GC05P154941	19.55365372	https://www.genecards.org/cgi-bin/carddisp.pl?gene=MRPL22
BDNF	Brain Derived Neurotrophic Factor	Protein Coding	P23560	63	GC11M027654	19.54962921	https://www.genecards.org/cgi-bin/carddisp.pl?gene=BDNF
TRAP1	TNF Receptor Associated Protein 1	Protein Coding	Q12931	56	GC16M025748	19.54849815	https://www.genecards.org/cgi-bin/carddisp.pl?gene=TRAP1
MRPL20	Mitochondrial Ribosomal Protein L20	Protein Coding	Q9BYC9	43	GC01M001401	19.5298481	https://www.genecards.org/cgi-bin/carddisp.pl?gene=MRPL20
TSC2	TSC Complex Subunit 2	Protein Coding	P49815	64	GC16P095809	19.52410126	https://www.genecards.org/cgi-bin/carddisp.pl?gene=TSC2
GRPEL1	GrpE Like 1, Mitochondrial	Protein Coding	Q9HAV7	45	GC04M007058	19.46930122	https://www.genecards.org/cgi-bin/carddisp.pl?gene=GRPEL1
MRPL4	Mitochondrial Ribosomal Protein L4	Protein Coding	Q9BYD3	46	GC19P010251	19.46341515	https://www.genecards.org/cgi-bin/carddisp.pl?gene=MRPL4
MRPL14	Mitochondrial Ribosomal Protein L14	Protein Coding	Q6P1L8	42	GC06M044113	19.44696999	https://www.genecards.org/cgi-bin/carddisp.pl?gene=MRPL14
PIK3CA	Phosphatidylinositol-4,5-Bisphosphate 3-Kinase Catalytic Subunit Alpha	Protein Coding	P42336	66	GC03P179148	19.44542313	https://www.genecards.org/cgi-bin/carddisp.pl?gene=PIK3CA
MRPS5	Mitochondrial Ribosomal Protein S5	Protein Coding	P82675	45	GC02M101124	19.43701935	https://www.genecards.org/cgi-bin/carddisp.pl?gene=MRPS5
SLC39A8	Solute Carrier Family 39 Member 8	Protein Coding	Q9C0K1	56	GC04M102252	19.42928696	https://www.genecards.org/cgi-bin/carddisp.pl?gene=SLC39A8
MRPL15	Mitochondrial Ribosomal Protein L15	Protein Coding	Q9P015	44	GC08P054135	19.38692284	https://www.genecards.org/cgi-bin/carddisp.pl?gene=MRPL15
GLA	Galactosidase Alpha	Protein Coding	P06280	63	GC0XM101393	19.3809967	https://www.genecards.org/cgi-bin/carddisp.pl?gene=GLA
PDSS2	Decaprenyl Diphosphate Synthase Subunit 2	Protein Coding	Q86YH6	54	GC06M107152	19.38037109	https://www.genecards.org/cgi-bin/carddisp.pl?gene=PDSS2
MRPS17	Mitochondrial Ribosomal Protein S17	Protein Coding	Q9Y2R5	44	GC07P060881	19.37072182	https://www.genecards.org/cgi-bin/carddisp.pl?gene=MRPS17
VCP	Valosin Containing Protein	Protein Coding	P55072	62	GC09M035298	19.33776855	https://www.genecards.org/cgi-bin/carddisp.pl?gene=VCP
LOC126806913	BRD4-Independent Group 4 Enhancer GRCh37_chr3:193364377-193365576	Functional Element		9	GC03P193646	19.33201981	https://www.genecards.org/cgi-bin/carddisp.pl?gene=LOC126806913
TIMM8B	Translocase Of Inner Mitochondrial Membrane 8 Homolog B	Protein Coding	Q9Y5J9	47	GC11M112084	19.30063438	https://www.genecards.org/cgi-bin/carddisp.pl?gene=TIMM8B
MRPL2	Mitochondrial Ribosomal Protein L2	Protein Coding	Q5T653	45	GC06M043054	19.28561211	https://www.genecards.org/cgi-bin/carddisp.pl?gene=MRPL2
MRPL48	Mitochondrial Ribosomal Protein L48	Protein Coding	Q96GC5	40	GC11P073787	19.25506401	https://www.genecards.org/cgi-bin/carddisp.pl?gene=MRPL48
MRPS31	Mitochondrial Ribosomal Protein S31	Protein Coding	Q92665	45	GC13M040729	19.25194931	https://www.genecards.org/cgi-bin/carddisp.pl?gene=MRPS31
INF2	Inverted Formin 2	Protein Coding	Q27J81	53	GC14P116977	19.23245239	https://www.genecards.org/cgi-bin/carddisp.pl?gene=INF2
MIR17	MicroRNA 17	RNA Gene		28	GC13P091350	19.23196411	https://www.genecards.org/cgi-bin/carddisp.pl?gene=MIR17
MRPL24	Mitochondrial Ribosomal Protein L24	Protein Coding	Q96A35	44	GC01M156737	19.20482635	https://www.genecards.org/cgi-bin/carddisp.pl?gene=MRPL24
MRPS9	Mitochondrial Ribosomal Protein S9	Protein Coding	P82933	47	GC02P105045	19.19997025	https://www.genecards.org/cgi-bin/carddisp.pl?gene=MRPS9
PDSS1	Decaprenyl Diphosphate Synthase Subunit 1	Protein Coding	Q5T2R2	55	GC10P026697	19.17227936	https://www.genecards.org/cgi-bin/carddisp.pl?gene=PDSS1
ATAD3B	ATPase Family AAA Domain Containing 3B	Protein Coding	Q5T9A4	48	GC01P050653	19.15422058	https://www.genecards.org/cgi-bin/carddisp.pl?gene=ATAD3B
MYH7	Myosin Heavy Chain 7	Protein Coding	P12883	60	GC14M023412	19.12568855	https://www.genecards.org/cgi-bin/carddisp.pl?gene=MYH7
MRPL45	Mitochondrial Ribosomal Protein L45	Protein Coding	Q9BRJ2	42	GC17P038297	19.12401772	https://www.genecards.org/cgi-bin/carddisp.pl?gene=MRPL45
MRPL50	Mitochondrial Ribosomal Protein L50	Protein Coding	Q8N5N7	42	GC09M101387	19.10922623	https://www.genecards.org/cgi-bin/carddisp.pl?gene=MRPL50
CPS1	Carbamoyl-Phosphate Synthase 1	Protein Coding	P31327	62	GC02P210477	19.0755024	https://www.genecards.org/cgi-bin/carddisp.pl?gene=CPS1
MRPL38	Mitochondrial Ribosomal Protein L38	Protein Coding	Q96DV4	45	GC17M086237	19.06931686	https://www.genecards.org/cgi-bin/carddisp.pl?gene=MRPL38
PDK3	Pyruvate Dehydrogenase Kinase 3	Protein Coding	Q15120	57	GC0XP024465	19.04042435	https://www.genecards.org/cgi-bin/carddisp.pl?gene=PDK3
PIGA	Phosphatidylinositol Glycan Anchor Biosynthesis Class A	Protein Coding	P37287	56	GC0XM015319	19.01732635	https://www.genecards.org/cgi-bin/carddisp.pl?gene=PIGA
RAB33A	RAB33A, Member RAS Oncogene Family	Protein Coding	Q14088	47	GC0XP130110	19.01044464	https://www.genecards.org/cgi-bin/carddisp.pl?gene=RAB33A
BRAF	B-Raf Proto-Oncogene, Serine/Threonine Kinase	Protein Coding	P15056	67	GC07M140778	19.00448418	https://www.genecards.org/cgi-bin/carddisp.pl?gene=BRAF
PDZD9	PDZ Domain Containing 9	Protein Coding	Q8IXQ8	37	GC16M021957	19.00434875	https://www.genecards.org/cgi-bin/carddisp.pl?gene=PDZD9
PNKD	PNKD Metallo-Beta-Lactamase Domain Containing	Protein Coding	Q8N490	54	GC02P218270	18.99384308	https://www.genecards.org/cgi-bin/carddisp.pl?gene=PNKD
ECE1	Endothelin Converting Enzyme 1	Protein Coding	P42892	62	GC01M021217	18.99103165	https://www.genecards.org/cgi-bin/carddisp.pl?gene=ECE1
PPA2	Inorganic Pyrophosphatase 2	Protein Coding	Q9H2U2	52	GC04M105369	18.98350716	https://www.genecards.org/cgi-bin/carddisp.pl?gene=PPA2
SCP2	Sterol Carrier Protein 2	Protein Coding	P22307	58	GC01P052927	18.97394371	https://www.genecards.org/cgi-bin/carddisp.pl?gene=SCP2
MRPS6	Mitochondrial Ribosomal Protein S6	Protein Coding	P82932	43	GC21P034267	18.96888542	https://www.genecards.org/cgi-bin/carddisp.pl?gene=MRPS6
SLC6A8	Solute Carrier Family 6 Member 8	Protein Coding	P48029	59	GC0XP153704	18.90752029	https://www.genecards.org/cgi-bin/carddisp.pl?gene=SLC6A8
DECR1	2,4-Dienoyl-CoA Reductase 1	Protein Coding	Q16698	52	GC08P090001	18.86281395	https://www.genecards.org/cgi-bin/carddisp.pl?gene=DECR1
MTIF2	Mitochondrial Translational Initiation Factor 2	Protein Coding	P46199	48	GC02M055236	18.836689	https://www.genecards.org/cgi-bin/carddisp.pl?gene=MTIF2
MFN1	Mitofusin 1	Protein Coding	Q8IWA4	55	GC03P179347	18.81911278	https://www.genecards.org/cgi-bin/carddisp.pl?gene=MFN1
COASY	Coenzyme A Synthase	Protein Coding	Q13057	57	GC17P042561	18.80661774	https://www.genecards.org/cgi-bin/carddisp.pl?gene=COASY
UQCR10	Ubiquinol-Cytochrome C Reductase, Complex III Subunit X	Protein Coding	Q9UDW1	48	GC22P029767	18.80366707	https://www.genecards.org/cgi-bin/carddisp.pl?gene=UQCR10
USH2A	Usherin	Protein Coding	O75445	51	GC01M215622	18.7549839	https://www.genecards.org/cgi-bin/carddisp.pl?gene=USH2A
CLPX	Caseinolytic Mitochondrial Matrix Peptidase Chaperone Subunit X	Protein Coding	O76031	53	GC15M065148	18.75086784	https://www.genecards.org/cgi-bin/carddisp.pl?gene=CLPX
FMR1	Fragile X Messenger Ribonucleoprotein 1	Protein Coding	Q06787	57	GC0XP148000	18.7478447	https://www.genecards.org/cgi-bin/carddisp.pl?gene=FMR1
CISD2	CDGSH Iron Sulfur Domain 2	Protein Coding	Q8N5K1	54	GC04P102868	18.64760399	https://www.genecards.org/cgi-bin/carddisp.pl?gene=CISD2
PTCD1	Pentatricopeptide Repeat Domain 1	Protein Coding	O75127	45	GC07M100057	18.61104202	https://www.genecards.org/cgi-bin/carddisp.pl?gene=PTCD1
TOMM7	Translocase Of Outer Mitochondrial Membrane 7	Protein Coding	Q9P0U1	46	GC07M022907	18.58194733	https://www.genecards.org/cgi-bin/carddisp.pl?gene=TOMM7
GBA1	Glucosylceramidase Beta 1	Protein Coding	P04062	63	GC01M163977	18.5511055	https://www.genecards.org/cgi-bin/carddisp.pl?gene=GBA1
MRPS21	Mitochondrial Ribosomal Protein S21	Protein Coding	P82921	41	GC01P166917	18.55001259	https://www.genecards.org/cgi-bin/carddisp.pl?gene=MRPS21
PGAM5	PGAM Family Member 5, Mitochondrial Serine/Threonine Protein Phosphatase	Protein Coding	Q96HS1	44	GC12P132710	18.49572182	https://www.genecards.org/cgi-bin/carddisp.pl?gene=PGAM5
SLC25A14	Solute Carrier Family 25 Member 14	Protein Coding	O95258	46	GC0XP130339	18.49390602	https://www.genecards.org/cgi-bin/carddisp.pl?gene=SLC25A14
CDKN2A	Cyclin Dependent Kinase Inhibitor 2A	Protein Coding	Q8N726	64	GC09M021967	18.44880486	https://www.genecards.org/cgi-bin/carddisp.pl?gene=CDKN2A
MRPL33	Mitochondrial Ribosomal Protein L33	Protein Coding	O75394	40	GC02P028801	18.44356918	https://www.genecards.org/cgi-bin/carddisp.pl?gene=MRPL33
TIMM10B	Translocase Of Inner Mitochondrial Membrane 10B	Protein Coding	Q9Y5J6	45	GC11P012580	18.36840439	https://www.genecards.org/cgi-bin/carddisp.pl?gene=TIMM10B
LIPT2	Lipoyl(Octanoyl) Transferase 2	Protein Coding	A6NK58	45	GC11M129324	18.36066628	https://www.genecards.org/cgi-bin/carddisp.pl?gene=LIPT2
DMD	Dystrophin	Protein Coding	P11532	58	GC0XM031097	18.33996773	https://www.genecards.org/cgi-bin/carddisp.pl?gene=DMD
EHHADH	Enoyl-CoA Hydratase And 3-Hydroxyacyl CoA Dehydrogenase	Protein Coding	Q08426	55	GC03M185190	18.32953262	https://www.genecards.org/cgi-bin/carddisp.pl?gene=EHHADH
DNAJC30	DnaJ Heat Shock Protein Family (Hsp40) Member C30	Protein Coding	Q96LL9	48	GC07M073680	18.31212234	https://www.genecards.org/cgi-bin/carddisp.pl?gene=DNAJC30
CHKB	Choline Kinase Beta	Protein Coding	Q9Y259	56	GC22M050578	18.30271912	https://www.genecards.org/cgi-bin/carddisp.pl?gene=CHKB
IGF1	Insulin Like Growth Factor 1	Protein Coding	P05019	61	GC12M102395	18.28922653	https://www.genecards.org/cgi-bin/carddisp.pl?gene=IGF1
NPC1	NPC Intracellular Cholesterol Transporter 1	Protein Coding	O15118	62	GC18M023506	18.2682457	https://www.genecards.org/cgi-bin/carddisp.pl?gene=NPC1
SLC25A6	Solute Carrier Family 25 Member 6	Protein Coding	P12236	52	GC0XM001386	18.26760483	https://www.genecards.org/cgi-bin/carddisp.pl?gene=SLC25A6
LOC125371495	Sharpr-MPRA Regulatory Region 9511	Functional Element		8	GC19P124971	18.14756966	https://www.genecards.org/cgi-bin/carddisp.pl?gene=LOC125371495
MTRF1	Mitochondrial Translation Release Factor 1	Protein Coding	O75570	47	GC13M041216	18.11212921	https://www.genecards.org/cgi-bin/carddisp.pl?gene=MTRF1
ANK2	Ankyrin 2	Protein Coding	Q01484	54	GC04P112761	18.08818054	https://www.genecards.org/cgi-bin/carddisp.pl?gene=ANK2
IFNG	Interferon Gamma	Protein Coding	P01579	63	GC12M068154	18.07933426	https://www.genecards.org/cgi-bin/carddisp.pl?gene=IFNG
H19	H19 Imprinted Maternally Expressed Transcript	RNA Gene		36	GC11M001995	18.05493736	https://www.genecards.org/cgi-bin/carddisp.pl?gene=H19
SPG11	SPG11 Vesicle Trafficking Associated, Spatacsin	Protein Coding	Q96JI7	52	GC15M044946	18.04508781	https://www.genecards.org/cgi-bin/carddisp.pl?gene=SPG11
NDUFC2-KCTD14	NDUFC2-KCTD14 Readthrough	Protein Coding	E9PQ53	29	GC11M078015	18.027565	https://www.genecards.org/cgi-bin/carddisp.pl?gene=NDUFC2-KCTD14
MRPL11	Mitochondrial Ribosomal Protein L11	Protein Coding	Q9Y3B7	47	GC11M129066	17.9579258	https://www.genecards.org/cgi-bin/carddisp.pl?gene=MRPL11
TANGO2	Transport And Golgi Organization 2 Homolog	Protein Coding	Q6ICL3	47	GC22P020017	17.9286232	https://www.genecards.org/cgi-bin/carddisp.pl?gene=TANGO2
DLST	Dihydrolipoamide S-Succinyltransferase	Protein Coding	P36957	57	GC14P074881	17.92239761	https://www.genecards.org/cgi-bin/carddisp.pl?gene=DLST
DBT	Dihydrolipoamide Branched Chain Transacylase E2	Protein Coding	P11182	55	GC01M100186	17.92007828	https://www.genecards.org/cgi-bin/carddisp.pl?gene=DBT
PEX1	Peroxisomal Biogenesis Factor 1	Protein Coding	O43933	58	GC07M092487	17.90758133	https://www.genecards.org/cgi-bin/carddisp.pl?gene=PEX1
GALC	Galactosylceramidase	Protein Coding	P54803	58	GC14M087837	17.90478706	https://www.genecards.org/cgi-bin/carddisp.pl?gene=GALC
TERT	Telomerase Reverse Transcriptase	Protein Coding	O14746	64	GC05M001253	17.90195847	https://www.genecards.org/cgi-bin/carddisp.pl?gene=TERT
GJB2	Gap Junction Protein Beta 2	Protein Coding	P29033	58	GC13M020187	17.87927437	https://www.genecards.org/cgi-bin/carddisp.pl?gene=GJB2
LOC130065433	ATAC-STARR-Seq Lymphoblastoid Active Region 17552	Functional Element		8	GC20P014024	17.86967659	https://www.genecards.org/cgi-bin/carddisp.pl?gene=LOC130065433
GPT2	Glutamic--Pyruvic Transaminase 2	Protein Coding	Q8TD30	58	GC16P097033	17.8564167	https://www.genecards.org/cgi-bin/carddisp.pl?gene=GPT2
NDUFB2	NADH:Ubiquinone Oxidoreductase Subunit B2	Protein Coding	O95178	48	GC07P140690	17.85446548	https://www.genecards.org/cgi-bin/carddisp.pl?gene=NDUFB2
MTG1	Mitochondrial Ribosome Associated GTPase 1	Protein Coding	Q9BT17	47	GC10P133394	17.85442543	https://www.genecards.org/cgi-bin/carddisp.pl?gene=MTG1
PTRH2	Peptidyl-TRNA Hydrolase 2	Protein Coding	Q9Y3E5	56	GC17M059674	17.84361458	https://www.genecards.org/cgi-bin/carddisp.pl?gene=PTRH2
LIPT1	Lipoyltransferase 1	Protein Coding	Q9Y234	53	GC02P099248	17.83037758	https://www.genecards.org/cgi-bin/carddisp.pl?gene=LIPT1
CFTR	CF Transmembrane Conductance Regulator	Protein Coding	P13569	66	GC07P117287	17.80252647	https://www.genecards.org/cgi-bin/carddisp.pl?gene=CFTR
SOX10	SRY-Box Transcription Factor 10	Protein Coding	P56693	58	GC22M081070	17.79862213	https://www.genecards.org/cgi-bin/carddisp.pl?gene=SOX10
PLP1	Proteolipid Protein 1	Protein Coding	P60201	56	GC0XP103773	17.7650547	https://www.genecards.org/cgi-bin/carddisp.pl?gene=PLP1
HIF1A	Hypoxia Inducible Factor 1 Subunit Alpha	Protein Coding	Q16665	62	GC14P061695	17.75943375	https://www.genecards.org/cgi-bin/carddisp.pl?gene=HIF1A
PRPS1	Phosphoribosyl Pyrophosphate Synthetase 1	Protein Coding	P60891	59	GC0XP107628	17.74922943	https://www.genecards.org/cgi-bin/carddisp.pl?gene=PRPS1
ERCC6	ERCC Excision Repair 6, Chromatin Remodeling Factor	Protein Coding	Q03468	58	GC10M049454	17.71460724	https://www.genecards.org/cgi-bin/carddisp.pl?gene=ERCC6
EGFR	Epidermal Growth Factor Receptor	Protein Coding	P00533	68	GC07P055019	17.68795013	https://www.genecards.org/cgi-bin/carddisp.pl?gene=EGFR
LRRK2	Leucine Rich Repeat Kinase 2	Protein Coding	Q5S007	62	GC12P040196	17.67244339	https://www.genecards.org/cgi-bin/carddisp.pl?gene=LRRK2
TMEM65	Transmembrane Protein 65	Protein Coding	Q6PI78	44	GC08M124352	17.66457748	https://www.genecards.org/cgi-bin/carddisp.pl?gene=TMEM65
GLB1	Galactosidase Beta 1	Protein Coding	P16278	62	GC03M032963	17.64760399	https://www.genecards.org/cgi-bin/carddisp.pl?gene=GLB1
NAXE	NAD(P)HX Epimerase	Protein Coding	Q8NCW5	54	GC01P156591	17.64566231	https://www.genecards.org/cgi-bin/carddisp.pl?gene=NAXE
NDUFB1	NADH:Ubiquinone Oxidoreductase Subunit B1	Protein Coding	O75438	45	GC14M092116	17.63474083	https://www.genecards.org/cgi-bin/carddisp.pl?gene=NDUFB1
MYBPC3	Myosin Binding Protein C3	Protein Coding	Q14896	59	GC11M128621	17.58845711	https://www.genecards.org/cgi-bin/carddisp.pl?gene=MYBPC3
COX7B2	Cytochrome C Oxidase Subunit 7B2	Protein Coding	Q8TF08	40	GC04M046734	17.57632256	https://www.genecards.org/cgi-bin/carddisp.pl?gene=COX7B2
UQCR11	Ubiquinol-Cytochrome C Reductase, Complex III Subunit XI	Protein Coding	O14957	45	GC19M001597	17.53746033	https://www.genecards.org/cgi-bin/carddisp.pl?gene=UQCR11
UCN	Urocortin	Protein Coding	P55089	48	GC02M027308	17.50410461	https://www.genecards.org/cgi-bin/carddisp.pl?gene=UCN
MIR30A	MicroRNA 30a	RNA Gene		28	GC06M071403	17.50299072	https://www.genecards.org/cgi-bin/carddisp.pl?gene=MIR30A
ATP5MGL	ATP Synthase Membrane Subunit G Like	Protein Coding	Q7Z4Y8	35	GC22M079371	17.45796967	https://www.genecards.org/cgi-bin/carddisp.pl?gene=ATP5MGL
STAT3	Signal Transducer And Activator Of Transcription 3	Protein Coding	P40763	67	GC17M042313	17.4063015	https://www.genecards.org/cgi-bin/carddisp.pl?gene=STAT3
LOC130058203	ATAC-STARR-Seq Lymphoblastoid Silent Region 7014	Functional Element		6	GC16P101953	17.39212036	https://www.genecards.org/cgi-bin/carddisp.pl?gene=LOC130058203
SUOX	Sulfite Oxidase	Protein Coding	P51687	58	GC12P055997	17.3816967	https://www.genecards.org/cgi-bin/carddisp.pl?gene=SUOX
DPAGT1	Dolichyl-Phosphate N-Acetylglucosaminephosphotransferase 1	Protein Coding	Q9H3H5	56	GC11M130189	17.35259438	https://www.genecards.org/cgi-bin/carddisp.pl?gene=DPAGT1
ALDH1B1	Aldehyde Dehydrogenase 1 Family Member B1	Protein Coding	P30837	56	GC09P038392	17.34727859	https://www.genecards.org/cgi-bin/carddisp.pl?gene=ALDH1B1
NDUFB4	NADH:Ubiquinone Oxidoreductase Subunit B4	Protein Coding	O95168	48	GC03P120596	17.337286	https://www.genecards.org/cgi-bin/carddisp.pl?gene=NDUFB4
PSEN1	Presenilin 1	Protein Coding	P49768	66	GC14P073136	17.29403687	https://www.genecards.org/cgi-bin/carddisp.pl?gene=PSEN1
FDX2-ZGLP1	FDX2-ZGLP1 Readthrough	RNA Gene		11	GC19M097806	17.29191971	https://www.genecards.org/cgi-bin/carddisp.pl?gene=FDX2-ZGLP1
COX8C	Cytochrome C Oxidase Subunit 8C	Protein Coding	Q7Z4L0	40	GC14P093514	17.27193451	https://www.genecards.org/cgi-bin/carddisp.pl?gene=COX8C
XRCC4	X-Ray Repair Cross Complementing 4	Protein Coding	Q13426	56	GC05P083077	17.2714119	https://www.genecards.org/cgi-bin/carddisp.pl?gene=XRCC4
MIR126	MicroRNA 126	RNA Gene		31	GC09P136670	17.26335907	https://www.genecards.org/cgi-bin/carddisp.pl?gene=MIR126
PYCR1	Pyrroline-5-Carboxylate Reductase 1	Protein Coding	P32322	57	GC17M081932	17.22898865	https://www.genecards.org/cgi-bin/carddisp.pl?gene=PYCR1
THG1L	TRNA-Histidine Guanylyltransferase 1 Like	Protein Coding	Q9NWX6	53	GC05P157731	17.22894287	https://www.genecards.org/cgi-bin/carddisp.pl?gene=THG1L
PDK2	Pyruvate Dehydrogenase Kinase 2	Protein Coding	Q15119	55	GC17P123346	17.22391891	https://www.genecards.org/cgi-bin/carddisp.pl?gene=PDK2
HSD17B4	Hydroxysteroid 17-Beta Dehydrogenase 4	Protein Coding	P51659	59	GC05P119452	17.21866608	https://www.genecards.org/cgi-bin/carddisp.pl?gene=HSD17B4
NDUFA3	NADH:Ubiquinone Oxidoreductase Subunit A3	Protein Coding	O95167	47	GC19P054102	17.19887543	https://www.genecards.org/cgi-bin/carddisp.pl?gene=NDUFA3
ARSA	Arylsulfatase A	Protein Coding	P15289	60	GC22M050622	17.19553375	https://www.genecards.org/cgi-bin/carddisp.pl?gene=ARSA
IDH1	Isocitrate Dehydrogenase (NADP(+)) 1	Protein Coding	O75874	66	GC02M208236	17.19363403	https://www.genecards.org/cgi-bin/carddisp.pl?gene=IDH1
CXCL8	C-X-C Motif Chemokine Ligand 8	Protein Coding	P10145	56	GC04P073740	17.18390656	https://www.genecards.org/cgi-bin/carddisp.pl?gene=CXCL8
OCRL	OCRL Inositol Polyphosphate-5-Phosphatase	Protein Coding	Q01968	56	GC0XP129539	17.17115974	https://www.genecards.org/cgi-bin/carddisp.pl?gene=OCRL
EDAR	Ectodysplasin A Receptor	Protein Coding	Q9UNE0	54	GC02M108894	17.16895103	https://www.genecards.org/cgi-bin/carddisp.pl?gene=EDAR
NDUFC1	NADH:Ubiquinone Oxidoreductase Subunit C1	Protein Coding	O43677	43	GC04M139284	17.15851974	https://www.genecards.org/cgi-bin/carddisp.pl?gene=NDUFC1
RARS1	Arginyl-TRNA Synthetase 1	Protein Coding	P54136	57	GC05P168487	17.15457344	https://www.genecards.org/cgi-bin/carddisp.pl?gene=RARS1
HLCS	Holocarboxylase Synthetase	Protein Coding	P50747	55	GC21M036750	17.14468002	https://www.genecards.org/cgi-bin/carddisp.pl?gene=HLCS
SLC17A5	Solute Carrier Family 17 Member 5	Protein Coding	Q9NRA2	58	GC06M073593	17.14415359	https://www.genecards.org/cgi-bin/carddisp.pl?gene=SLC17A5
HSCB	HscB Mitochondrial Iron-Sulfur Cluster Cochaperone	Protein Coding	Q8IWL3	48	GC22P028742	17.13904953	https://www.genecards.org/cgi-bin/carddisp.pl?gene=HSCB
RRM1	Ribonucleotide Reductase Catalytic Subunit M1	Protein Coding	P23921	63	GC11P012447	17.1349411	https://www.genecards.org/cgi-bin/carddisp.pl?gene=RRM1
MAOA	Monoamine Oxidase A	Protein Coding	P21397	62	GC0XP043654	17.11951828	https://www.genecards.org/cgi-bin/carddisp.pl?gene=MAOA
NPPB	Natriuretic Peptide B	Protein Coding	P16860	56	GC01M015389	17.10289383	https://www.genecards.org/cgi-bin/carddisp.pl?gene=NPPB
UQCC1	Ubiquinol-Cytochrome C Reductase Complex Assembly Factor 1	Protein Coding	Q9NVA1	48	GC20M035302	17.10072136	https://www.genecards.org/cgi-bin/carddisp.pl?gene=UQCC1
MTHFR	Methylenetetrahydrofolate Reductase	Protein Coding	P42898	61	GC01M011785	17.07533646	https://www.genecards.org/cgi-bin/carddisp.pl?gene=MTHFR
CEP89	Centrosomal Protein 89	Protein Coding	Q96ST8	47	GC19M096749	17.06203461	https://www.genecards.org/cgi-bin/carddisp.pl?gene=CEP89
KRAS	KRAS Proto-Oncogene, GTPase	Protein Coding	P01116	66	GC12M031027	17.03454971	https://www.genecards.org/cgi-bin/carddisp.pl?gene=KRAS
GRPEL2	GrpE Like 2, Mitochondrial	Protein Coding	Q8TAA5	45	GC05P149345	16.98324013	https://www.genecards.org/cgi-bin/carddisp.pl?gene=GRPEL2
MIR27A	MicroRNA 27a	RNA Gene		32	GC19M096311	16.9682312	https://www.genecards.org/cgi-bin/carddisp.pl?gene=MIR27A
PDX1	Pancreatic And Duodenal Homeobox 1	Protein Coding	P52945	58	GC13P027931	16.95981789	https://www.genecards.org/cgi-bin/carddisp.pl?gene=PDX1
MTM1	Myotubularin 1	Protein Coding	Q13496	56	GC0XP150562	16.95938301	https://www.genecards.org/cgi-bin/carddisp.pl?gene=MTM1
PEX5	Peroxisomal Biogenesis Factor 5	Protein Coding	P50542	57	GC12P042138	16.95203972	https://www.genecards.org/cgi-bin/carddisp.pl?gene=PEX5
STAT2	Signal Transducer And Activator Of Transcription 2	Protein Coding	P52630	62	GC12M056341	16.93284607	https://www.genecards.org/cgi-bin/carddisp.pl?gene=STAT2
DMAC2	Distal Membrane Arm Assembly Component 2	Protein Coding	Q9NW81	41	GC19M096905	16.83854294	https://www.genecards.org/cgi-bin/carddisp.pl?gene=DMAC2
SLC52A2	Solute Carrier Family 52 Member 2	Protein Coding	Q9HAB3	51	GC08P144333	16.8079586	https://www.genecards.org/cgi-bin/carddisp.pl?gene=SLC52A2
SHMT2	Serine Hydroxymethyltransferase 2	Protein Coding	P34897	59	GC12P057229	16.8049736	https://www.genecards.org/cgi-bin/carddisp.pl?gene=SHMT2
NFKB1	Nuclear Factor Kappa B Subunit 1	Protein Coding	P19838	66	GC04P102501	16.79309845	https://www.genecards.org/cgi-bin/carddisp.pl?gene=NFKB1
FTL	Ferritin Light Chain	Protein Coding	P02792	59	GC19P048965	16.76727676	https://www.genecards.org/cgi-bin/carddisp.pl?gene=FTL
MTFP1	Mitochondrial Fission Process 1	Protein Coding	Q9UDX5	40	GC22P075784	16.74195099	https://www.genecards.org/cgi-bin/carddisp.pl?gene=MTFP1
BID	BH3 Interacting Domain Death Agonist	Protein Coding	P55957	58	GC22M017734	16.72152138	https://www.genecards.org/cgi-bin/carddisp.pl?gene=BID
PSAP	Prosaposin	Protein Coding	P07602	61	GC10M071816	16.70439148	https://www.genecards.org/cgi-bin/carddisp.pl?gene=PSAP
NR2F1	Nuclear Receptor Subfamily 2 Group F Member 1	Protein Coding	P10589	57	GC05P093583	16.69922638	https://www.genecards.org/cgi-bin/carddisp.pl?gene=NR2F1
VWF	Von Willebrand Factor	Protein Coding	P04275	60	GC12M030626	16.66086578	https://www.genecards.org/cgi-bin/carddisp.pl?gene=VWF
SETX	Senataxin	Protein Coding	Q7Z333	54	GC09M132261	16.64066696	https://www.genecards.org/cgi-bin/carddisp.pl?gene=SETX
PCCB	Propionyl-CoA Carboxylase Subunit Beta	Protein Coding	P05166	59	GC03P136250	16.62474251	https://www.genecards.org/cgi-bin/carddisp.pl?gene=PCCB
NLRP3	NLR Family Pyrin Domain Containing 3	Protein Coding	Q96P20	61	GC01P247496	16.6222229	https://www.genecards.org/cgi-bin/carddisp.pl?gene=NLRP3
DMAC1	Distal Membrane Arm Assembly Component 1	Protein Coding	Q96GE9	40	GC09M007798	16.62133598	https://www.genecards.org/cgi-bin/carddisp.pl?gene=DMAC1
FTMT	Ferritin Mitochondrial	Protein Coding	Q8N4E7	50	GC05P121851	16.60942078	https://www.genecards.org/cgi-bin/carddisp.pl?gene=FTMT
HTT	Huntingtin	Protein Coding	P42858	56	GC04P003041	16.60523033	https://www.genecards.org/cgi-bin/carddisp.pl?gene=HTT
OMA1	OMA1 Zinc Metallopeptidase	Protein Coding	Q96E52	48	GC01M058415	16.57956123	https://www.genecards.org/cgi-bin/carddisp.pl?gene=OMA1
NOTCH3	Notch Receptor 3	Protein Coding	Q9UM47	64	GC19M015159	16.53961182	https://www.genecards.org/cgi-bin/carddisp.pl?gene=NOTCH3
MTIF3	Mitochondrial Translational Initiation Factor 3	Protein Coding	Q9H2K0	46	GC13M027436	16.53529739	https://www.genecards.org/cgi-bin/carddisp.pl?gene=MTIF3
NBAS	NBAS Subunit Of NRZ Tethering Complex	Protein Coding	A2RRP1	53	GC02M014799	16.48855972	https://www.genecards.org/cgi-bin/carddisp.pl?gene=NBAS
PIGY	Phosphatidylinositol Glycan Anchor Biosynthesis Class Y	Protein Coding	Q3MUY2	45	GC04M088520	16.47325516	https://www.genecards.org/cgi-bin/carddisp.pl?gene=PIGY
DCAF17	DDB1 And CUL4 Associated Factor 17	Protein Coding	Q5H9S7	51	GC02P171434	16.38350105	https://www.genecards.org/cgi-bin/carddisp.pl?gene=DCAF17
G6PC1	Glucose-6-Phosphatase Catalytic Subunit 1	Protein Coding	P35575	56	GC17P124441	16.36638832	https://www.genecards.org/cgi-bin/carddisp.pl?gene=G6PC1
CDH23	Cadherin Related 23	Protein Coding	Q9H251	58	GC10P071396	16.35443115	https://www.genecards.org/cgi-bin/carddisp.pl?gene=CDH23
MYC	MYC Proto-Oncogene, BHLH Transcription Factor	Protein Coding	P01106	66	GC08P127735	16.33223915	https://www.genecards.org/cgi-bin/carddisp.pl?gene=MYC
CHCHD2	Coiled-Coil-Helix-Coiled-Coil-Helix Domain Containing 2	Protein Coding	Q9Y6H1	51	GC07M056101	16.32182312	https://www.genecards.org/cgi-bin/carddisp.pl?gene=CHCHD2
IMMP1L	Inner Mitochondrial Membrane Peptidase Subunit 1	Protein Coding	Q96LU5	45	GC11M031432	16.31801605	https://www.genecards.org/cgi-bin/carddisp.pl?gene=IMMP1L
DICER1	Dicer 1, Ribonuclease III	Protein Coding	Q9UPY3	61	GC14M095086	16.3123436	https://www.genecards.org/cgi-bin/carddisp.pl?gene=DICER1
ACACA	Acetyl-CoA Carboxylase Alpha	Protein Coding	Q13085	62	GC17M037084	16.29258537	https://www.genecards.org/cgi-bin/carddisp.pl?gene=ACACA
GEMIN5	Gem Nuclear Organelle Associated Protein 5	Protein Coding	Q8TEQ6	48	GC05M154887	16.28668594	https://www.genecards.org/cgi-bin/carddisp.pl?gene=GEMIN5
MIR140	MicroRNA 140	RNA Gene		33	GC16P097800	16.23783684	https://www.genecards.org/cgi-bin/carddisp.pl?gene=MIR140
ATP7A	ATPase Copper Transporting Alpha	Protein Coding	Q04656	58	GC0XP078188	16.23589706	https://www.genecards.org/cgi-bin/carddisp.pl?gene=ATP7A
GAPDH	Glyceraldehyde-3-Phosphate Dehydrogenase	Protein Coding	P04406	64	GC12P042102	16.21320724	https://www.genecards.org/cgi-bin/carddisp.pl?gene=GAPDH
TTR	Transthyretin	Protein Coding	P02766	61	GC18P031557	16.18609047	https://www.genecards.org/cgi-bin/carddisp.pl?gene=TTR
PEX6	Peroxisomal Biogenesis Factor 6	Protein Coding	Q13608	54	GC06M042963	16.16012573	https://www.genecards.org/cgi-bin/carddisp.pl?gene=PEX6
MTARC1	Mitochondrial Amidoxime Reducing Component 1	Protein Coding	Q5VT66	46	GC01P220788	16.15380478	https://www.genecards.org/cgi-bin/carddisp.pl?gene=MTARC1
PYURF	PIGY Upstream Open Reading Frame	Protein Coding	Q96I23	38	GC04M088521	16.0983963	https://www.genecards.org/cgi-bin/carddisp.pl?gene=PYURF
ACADSB	Acyl-CoA Dehydrogenase Short/Branched Chain	Protein Coding	P45954	57	GC10P123008	16.09059906	https://www.genecards.org/cgi-bin/carddisp.pl?gene=ACADSB
BAK1	BCL2 Antagonist/Killer 1	Protein Coding	Q16611	57	GC06M033572	16.07727242	https://www.genecards.org/cgi-bin/carddisp.pl?gene=BAK1
CEP290	Centrosomal Protein 290	Protein Coding	O15078	53	GC12M088049	16.04645538	https://www.genecards.org/cgi-bin/carddisp.pl?gene=CEP290
MCUB	Mitochondrial Calcium Uniporter Dominant Negative Subunit Beta	Protein Coding	Q9NWR8	41	GC04P109561	16.03708267	https://www.genecards.org/cgi-bin/carddisp.pl?gene=MCUB
ITM2B	Integral Membrane Protein 2B	Protein Coding	Q9Y287	56	GC13P048233	16.02686691	https://www.genecards.org/cgi-bin/carddisp.pl?gene=ITM2B
VDAC2	Voltage Dependent Anion Channel 2	Protein Coding	P45880	55	GC10P075210	15.99405766	https://www.genecards.org/cgi-bin/carddisp.pl?gene=VDAC2
SLC2A1	Solute Carrier Family 2 Member 1	Protein Coding	P11166	66	GC01M042925	15.9619236	https://www.genecards.org/cgi-bin/carddisp.pl?gene=SLC2A1
GPT	Glutamic--Pyruvic Transaminase	Protein Coding	P24298	55	GC08P144502	15.96136475	https://www.genecards.org/cgi-bin/carddisp.pl?gene=GPT
TUBB4A	Tubulin Beta 4A Class IVa	Protein Coding	P04350	60	GC19M095996	15.95238876	https://www.genecards.org/cgi-bin/carddisp.pl?gene=TUBB4A
TUBB3	Tubulin Beta 3 Class III	Protein Coding	Q13509	63	GC16P098856	15.94751072	https://www.genecards.org/cgi-bin/carddisp.pl?gene=TUBB3
PRORP	Protein Only RNase P Catalytic Subunit	Protein Coding	O15091	48	GC14P048171	15.94666004	https://www.genecards.org/cgi-bin/carddisp.pl?gene=PRORP
ESR1	Estrogen Receptor 1	Protein Coding	P03372	67	GC06P151656	15.9420681	https://www.genecards.org/cgi-bin/carddisp.pl?gene=ESR1
TSPO	Translocator Protein	Protein Coding	B1AH88	58	GC22P043151	15.9127779	https://www.genecards.org/cgi-bin/carddisp.pl?gene=TSPO
CHCHD3	Coiled-Coil-Helix-Coiled-Coil-Helix Domain Containing 3	Protein Coding	Q9NX63	50	GC07M132784	15.90550137	https://www.genecards.org/cgi-bin/carddisp.pl?gene=CHCHD3
CPT1C	Carnitine Palmitoyltransferase 1C	Protein Coding	Q8TCG5	55	GC19P049690	15.89922142	https://www.genecards.org/cgi-bin/carddisp.pl?gene=CPT1C
PIK3CG	Phosphatidylinositol-4,5-Bisphosphate 3-Kinase Catalytic Subunit Gamma	Protein Coding	P48736	62	GC07P106865	15.87418175	https://www.genecards.org/cgi-bin/carddisp.pl?gene=PIK3CG
FGFR1	Fibroblast Growth Factor Receptor 1	Protein Coding	P11362	68	GC08M038400	15.87335587	https://www.genecards.org/cgi-bin/carddisp.pl?gene=FGFR1
IDUA	Alpha-L-Iduronidase	Protein Coding	P35475	58	GC04P000986	15.85848999	https://www.genecards.org/cgi-bin/carddisp.pl?gene=IDUA
SCN1A	Sodium Voltage-Gated Channel Alpha Subunit 1	Protein Coding	P35498	60	GC02M165989	15.84158325	https://www.genecards.org/cgi-bin/carddisp.pl?gene=SCN1A
FKRP	Fukutin Related Protein	Protein Coding	Q9H9S5	52	GC19P123289	15.83468056	https://www.genecards.org/cgi-bin/carddisp.pl?gene=FKRP
NPPA	Natriuretic Peptide A	Protein Coding	P01160	58	GC01M015387	15.83429909	https://www.genecards.org/cgi-bin/carddisp.pl?gene=NPPA
TREX1	Three Prime Repair Exonuclease 1	Protein Coding	Q9NSU2	55	GC03P059849	15.83223915	https://www.genecards.org/cgi-bin/carddisp.pl?gene=TREX1
LOC130005023	ATAC-STARR-Seq Lymphoblastoid Silent Region 2977	Functional Element		9	GC10P133373	15.82903576	https://www.genecards.org/cgi-bin/carddisp.pl?gene=LOC130005023
NPC2	NPC Intracellular Cholesterol Transporter 2	Protein Coding	P61916	56	GC14M074476	15.80651951	https://www.genecards.org/cgi-bin/carddisp.pl?gene=NPC2
NF1	Neurofibromin 1	Protein Coding	P21359	60	GC17P031094	15.80332184	https://www.genecards.org/cgi-bin/carddisp.pl?gene=NF1
LOC130061928	ATAC-STARR-Seq Lymphoblastoid Active Region 12955	Functional Element		6	GC17P131190	15.78661633	https://www.genecards.org/cgi-bin/carddisp.pl?gene=LOC130061928
TMEM186	Transmembrane Protein 186	Protein Coding	Q96B77	44	GC16M008780	15.77504063	https://www.genecards.org/cgi-bin/carddisp.pl?gene=TMEM186
MTERF2	Mitochondrial Transcription Termination Factor 2	Protein Coding	Q49AM1	36	GC12M106977	15.76527691	https://www.genecards.org/cgi-bin/carddisp.pl?gene=MTERF2
ANO10	Anoctamin 10	Protein Coding	Q9NW15	51	GC03M043355	15.74231815	https://www.genecards.org/cgi-bin/carddisp.pl?gene=ANO10
SLIRP	SRA Stem-Loop Interacting RNA Binding Protein	Protein Coding	Q9GZT3	48	GC14P077708	15.70274544	https://www.genecards.org/cgi-bin/carddisp.pl?gene=SLIRP
OAT	Ornithine Aminotransferase	Protein Coding	P04181	60	GC10M124397	15.70081329	https://www.genecards.org/cgi-bin/carddisp.pl?gene=OAT
F2	Coagulation Factor II, Thrombin	Protein Coding	P00734	63	GC11P048054	15.69560051	https://www.genecards.org/cgi-bin/carddisp.pl?gene=F2
SLMO2-ATP5E	SLMO2-ATP5E Readthrough	RNA Gene		12	GC20M059028	15.68599606	https://www.genecards.org/cgi-bin/carddisp.pl?gene=SLMO2-ATP5E
PDE5A	Phosphodiesterase 5A	Protein Coding	O76074	58	GC04M119494	15.67510796	https://www.genecards.org/cgi-bin/carddisp.pl?gene=PDE5A
ABAT	4-Aminobutyrate Aminotransferase	Protein Coding	P80404	59	GC16P008674	15.67336369	https://www.genecards.org/cgi-bin/carddisp.pl?gene=ABAT
GMPPB	GDP-Mannose Pyrophosphorylase B	Protein Coding	Q9Y5P6	56	GC03M049716	15.66648579	https://www.genecards.org/cgi-bin/carddisp.pl?gene=GMPPB
TIMM23B	Translocase Of Inner Mitochondrial Membrane 23 Homolog B	Protein Coding	Q5SRD1	31	GC10P049942	15.66423702	https://www.genecards.org/cgi-bin/carddisp.pl?gene=TIMM23B
SMAD4	SMAD Family Member 4	Protein Coding	Q13485	66	GC18P051028	15.65751457	https://www.genecards.org/cgi-bin/carddisp.pl?gene=SMAD4
VARS1	Valyl-TRNA Synthetase 1	Protein Coding	P26640	56	GC06M097124	15.65064049	https://www.genecards.org/cgi-bin/carddisp.pl?gene=VARS1
LOC126807509	BRD4-Independent Group 4 Enhancer GRCh37_chr5:132201613-132202812	Functional Element		5	GC05P132865	15.65022182	https://www.genecards.org/cgi-bin/carddisp.pl?gene=LOC126807509
PARL	Presenilin Associated Rhomboid Like	Protein Coding	Q9H300	52	GC03M183826	15.60572243	https://www.genecards.org/cgi-bin/carddisp.pl?gene=PARL
BCAP31	B Cell Receptor Associated Protein 31	Protein Coding	P51572	54	GC0XM153701	15.60419559	https://www.genecards.org/cgi-bin/carddisp.pl?gene=BCAP31
ACTB	Actin Beta	Protein Coding	P60709	63	GC07M005549	15.58092785	https://www.genecards.org/cgi-bin/carddisp.pl?gene=ACTB
LOC130060311	ATAC-STARR-Seq Lymphoblastoid Silent Region 8214	Functional Element		5	GC17P129573	15.57657242	https://www.genecards.org/cgi-bin/carddisp.pl?gene=LOC130060311
MIR34A	MicroRNA 34a	RNA Gene		32	GC01M015281	15.56617069	https://www.genecards.org/cgi-bin/carddisp.pl?gene=MIR34A
COMT	Catechol-O-Methyltransferase	Protein Coding	P21964	64	GC22P019941	15.54791069	https://www.genecards.org/cgi-bin/carddisp.pl?gene=COMT
GSK3B	Glycogen Synthase Kinase 3 Beta	Protein Coding	P49841	64	GC03M119821	15.54392433	https://www.genecards.org/cgi-bin/carddisp.pl?gene=GSK3B
ATXN1	Ataxin 1	Protein Coding	P54253	57	GC06M016299	15.52800369	https://www.genecards.org/cgi-bin/carddisp.pl?gene=ATXN1
TMX2-CTNND1	TMX2-CTNND1 Readthrough (NMD Candidate)	RNA Gene		25	GC11P057712	15.52162933	https://www.genecards.org/cgi-bin/carddisp.pl?gene=TMX2-CTNND1
ERLIN2	ER Lipid Raft Associated 2	Protein Coding	O94905	56	GC08P037736	15.51794052	https://www.genecards.org/cgi-bin/carddisp.pl?gene=ERLIN2
ABCB10	ATP Binding Cassette Subfamily B Member 10	Protein Coding	Q9NRK6	52	GC01M229516	15.50766277	https://www.genecards.org/cgi-bin/carddisp.pl?gene=ABCB10
STMP1	Short Transmembrane Mitochondrial Protein 1	Protein Coding	E0CX11	32	GC07P137154	15.49624443	https://www.genecards.org/cgi-bin/carddisp.pl?gene=STMP1
RAF1	Raf-1 Proto-Oncogene, Serine/Threonine Kinase	Protein Coding	P04049	67	GC03M012583	15.48960876	https://www.genecards.org/cgi-bin/carddisp.pl?gene=RAF1
PDGFRB	Platelet Derived Growth Factor Receptor Beta	Protein Coding	P09619	66	GC05M150113	15.47242165	https://www.genecards.org/cgi-bin/carddisp.pl?gene=PDGFRB
FOXP3	Forkhead Box P3	Protein Coding	Q9BZS1	60	GC0XM049250	15.47080898	https://www.genecards.org/cgi-bin/carddisp.pl?gene=FOXP3
TIMM29	Translocase Of Inner Mitochondrial Membrane 29	Protein Coding	Q9BSF4	39	GC19P122305	15.45881557	https://www.genecards.org/cgi-bin/carddisp.pl?gene=TIMM29
SMAD5-AS1	SMAD5 Antisense RNA 1	RNA Gene	Q9Y6J3	31	GC05M136129	15.44104004	https://www.genecards.org/cgi-bin/carddisp.pl?gene=SMAD5-AS1
CPOX	Coproporphyrinogen Oxidase	Protein Coding	P36551	57	GC03M098576	15.43817902	https://www.genecards.org/cgi-bin/carddisp.pl?gene=CPOX
DNAJC3	DnaJ Heat Shock Protein Family (Hsp40) Member C3	Protein Coding	Q13217	52	GC13P095677	15.41879368	https://www.genecards.org/cgi-bin/carddisp.pl?gene=DNAJC3
SLC52A3	Solute Carrier Family 52 Member 3	Protein Coding	Q9NQ40	56	GC20M000741	15.41685295	https://www.genecards.org/cgi-bin/carddisp.pl?gene=SLC52A3
PCCA	Propionyl-CoA Carboxylase Subunit Alpha	Protein Coding	P05165	60	GC13P100089	15.41005802	https://www.genecards.org/cgi-bin/carddisp.pl?gene=PCCA
NOS2	Nitric Oxide Synthase 2	Protein Coding	P35228	62	GC17M027756	15.38923073	https://www.genecards.org/cgi-bin/carddisp.pl?gene=NOS2
ZFYVE26	Zinc Finger FYVE-Type Containing 26	Protein Coding	Q68DK2	51	GC14M067727	15.35929489	https://www.genecards.org/cgi-bin/carddisp.pl?gene=ZFYVE26
MME	Membrane Metalloendopeptidase	Protein Coding	P08473	63	GC03P155024	15.35416222	https://www.genecards.org/cgi-bin/carddisp.pl?gene=MME
PPIF	Peptidylprolyl Isomerase F	Protein Coding	P30405	56	GC10P112488	15.34971142	https://www.genecards.org/cgi-bin/carddisp.pl?gene=PPIF
PEX16	Peroxisomal Biogenesis Factor 16	Protein Coding	Q9Y5Y5	51	GC11M128589	15.32391167	https://www.genecards.org/cgi-bin/carddisp.pl?gene=PEX16
SLC37A4	Solute Carrier Family 37 Member 4	Protein Coding	O43826	54	GC11M130172	15.31837845	https://www.genecards.org/cgi-bin/carddisp.pl?gene=SLC37A4
AFG2A	AFG2 AAA ATPase Homolog A	Protein Coding	Q8NB90	54	GC04P122923	15.30377483	https://www.genecards.org/cgi-bin/carddisp.pl?gene=AFG2A
LMNB1	Lamin B1	Protein Coding	P20700	59	GC05P126776	15.30295563	https://www.genecards.org/cgi-bin/carddisp.pl?gene=LMNB1
TOMM40L	Translocase Of Outer Mitochondrial Membrane 40 Like	Protein Coding	Q969M1	41	GC01P161225	15.29909515	https://www.genecards.org/cgi-bin/carddisp.pl?gene=TOMM40L
PMM2	Phosphomannomutase 2	Protein Coding	O15305	59	GC16P008788	15.25801086	https://www.genecards.org/cgi-bin/carddisp.pl?gene=PMM2
FUS	FUS RNA Binding Protein	Protein Coding	P35637	58	GC16P031180	15.24908829	https://www.genecards.org/cgi-bin/carddisp.pl?gene=FUS
SLC16A2	Solute Carrier Family 16 Member 2	Protein Coding	P36021	56	GC0XP074910	15.24176693	https://www.genecards.org/cgi-bin/carddisp.pl?gene=SLC16A2
CRLS1	Cardiolipin Synthase 1	Protein Coding	Q9UJA2	51	GC20P006005	15.23194027	https://www.genecards.org/cgi-bin/carddisp.pl?gene=CRLS1
ZEB2	Zinc Finger E-Box Binding Homeobox 2	Protein Coding	O60315	61	GC02M144384	15.22179222	https://www.genecards.org/cgi-bin/carddisp.pl?gene=ZEB2
RET	Ret Proto-Oncogene	Protein Coding	P07949	67	GC10P044766	15.22014809	https://www.genecards.org/cgi-bin/carddisp.pl?gene=RET
MIR31	MicroRNA 31	RNA Gene		29	GC09M022191	15.21946335	https://www.genecards.org/cgi-bin/carddisp.pl?gene=MIR31
DNAH8	Dynein Axonemal Heavy Chain 8	Protein Coding	Q96JB1	51	GC06P144930	15.18554306	https://www.genecards.org/cgi-bin/carddisp.pl?gene=DNAH8
PTPN11	Protein Tyrosine Phosphatase Non-Receptor Type 11	Protein Coding	Q06124	67	GC12P112418	15.18445396	https://www.genecards.org/cgi-bin/carddisp.pl?gene=PTPN11
AGT	Angiotensinogen	Protein Coding	P01019	63	GC01M230690	15.14849472	https://www.genecards.org/cgi-bin/carddisp.pl?gene=AGT
CD4	CD4 Molecule	Protein Coding	P01730	63	GC12P006786	15.14142895	https://www.genecards.org/cgi-bin/carddisp.pl?gene=CD4
TNNI3	Troponin I3, Cardiac Type	Protein Coding	P19429	62	GC19M055151	15.12534142	https://www.genecards.org/cgi-bin/carddisp.pl?gene=TNNI3
WT1	WT1 Transcription Factor	Protein Coding	P19544	61	GC11M032365	15.09473419	https://www.genecards.org/cgi-bin/carddisp.pl?gene=WT1
DNM2	Dynamin 2	Protein Coding	P50570	63	GC19P010718	15.08241653	https://www.genecards.org/cgi-bin/carddisp.pl?gene=DNM2
AK2	Adenylate Kinase 2	Protein Coding	P54819	59	GC01M033007	15.07620621	https://www.genecards.org/cgi-bin/carddisp.pl?gene=AK2
CHD7	Chromodomain Helicase DNA Binding Protein 7	Protein Coding	Q9P2D1	57	GC08P060678	15.03874016	https://www.genecards.org/cgi-bin/carddisp.pl?gene=CHD7
PREPL	Prolyl Endopeptidase Like	Protein Coding	Q4J6C6	55	GC02M044316	15.02825546	https://www.genecards.org/cgi-bin/carddisp.pl?gene=PREPL
PNPLA2	Patatin Like Phospholipase Domain Containing 2	Protein Coding	Q96AD5	58	GC11P012273	15.02319717	https://www.genecards.org/cgi-bin/carddisp.pl?gene=PNPLA2
CACNA1A	Calcium Voltage-Gated Channel Subunit Alpha1 A	Protein Coding	O00555	60	GC19M013206	14.98917389	https://www.genecards.org/cgi-bin/carddisp.pl?gene=CACNA1A
MMADHC	Metabolism Of Cobalamin Associated D	Protein Coding	Q9H3L0	54	GC02M149569	14.9583683	https://www.genecards.org/cgi-bin/carddisp.pl?gene=MMADHC
SPAST	Spastin	Protein Coding	Q9UBP0	54	GC02P032063	14.953619	https://www.genecards.org/cgi-bin/carddisp.pl?gene=SPAST
AMACR	Alpha-Methylacyl-CoA Racemase	Protein Coding	Q9UHK6	58	GC05M033986	14.94042969	https://www.genecards.org/cgi-bin/carddisp.pl?gene=AMACR
AARS1	Alanyl-TRNA Synthetase 1	Protein Coding	P49588	56	GC16M073536	14.93830204	https://www.genecards.org/cgi-bin/carddisp.pl?gene=AARS1
SUGCT	Succinyl-CoA:Glutarate-CoA Transferase	Protein Coding	Q9HAC7	52	GC07P041125	14.93488503	https://www.genecards.org/cgi-bin/carddisp.pl?gene=SUGCT
DSP	Desmoplakin	Protein Coding	P15924	63	GC06P007541	14.92276001	https://www.genecards.org/cgi-bin/carddisp.pl?gene=DSP
PRF1	Perforin 1	Protein Coding	P14222	59	GC10M070597	14.9140873	https://www.genecards.org/cgi-bin/carddisp.pl?gene=PRF1
PEX13	Peroxisomal Biogenesis Factor 13	Protein Coding	Q92968	52	GC02P061017	14.90440941	https://www.genecards.org/cgi-bin/carddisp.pl?gene=PEX13
NFASC	Neurofascin	Protein Coding	O94856	56	GC01P204828	14.89891338	https://www.genecards.org/cgi-bin/carddisp.pl?gene=NFASC
ACOX1	Acyl-CoA Oxidase 1	Protein Coding	Q15067	59	GC17M075941	14.89767647	https://www.genecards.org/cgi-bin/carddisp.pl?gene=ACOX1
CTLA4	Cytotoxic T-Lymphocyte Associated Protein 4	Protein Coding	P16410	61	GC02P204076	14.87857342	https://www.genecards.org/cgi-bin/carddisp.pl?gene=CTLA4
ATP7B	ATPase Copper Transporting Beta	Protein Coding	P35670	61	GC13M051930	14.87364864	https://www.genecards.org/cgi-bin/carddisp.pl?gene=ATP7B
BCKDHA	Branched Chain Keto Acid Dehydrogenase E1 Subunit Alpha	Protein Coding	P12694	56	GC19P123113	14.85608578	https://www.genecards.org/cgi-bin/carddisp.pl?gene=BCKDHA
CCL2	C-C Motif Chemokine Ligand 2	Protein Coding	P13500	62	GC17P034255	14.84724998	https://www.genecards.org/cgi-bin/carddisp.pl?gene=CCL2
HSP90AA1	Heat Shock Protein 90 Alpha Family Class A Member 1	Protein Coding	P07900	64	GC14M102080	14.84228611	https://www.genecards.org/cgi-bin/carddisp.pl?gene=HSP90AA1
ALKBH1	AlkB Homolog 1, Histone H2A Dioxygenase	Protein Coding	Q13686	47	GC14M077672	14.82851315	https://www.genecards.org/cgi-bin/carddisp.pl?gene=ALKBH1
EGF	Epidermal Growth Factor	Protein Coding	P01133	64	GC04P109912	14.82660294	https://www.genecards.org/cgi-bin/carddisp.pl?gene=EGF
C9orf72	C9orf72-SMCR8 Complex Subunit	Protein Coding	Q96LT7	54	GC09M029743	14.79562092	https://www.genecards.org/cgi-bin/carddisp.pl?gene=C9orf72
FBP1	Fructose-Bisphosphatase 1	Protein Coding	P09467	62	GC09M094603	14.79481411	https://www.genecards.org/cgi-bin/carddisp.pl?gene=FBP1
DDC	Dopa Decarboxylase	Protein Coding	P20711	63	GC07M050458	14.7811203	https://www.genecards.org/cgi-bin/carddisp.pl?gene=DDC
DAP3	Death Associated Protein 3	Protein Coding	P51398	52	GC01P167326	14.78086662	https://www.genecards.org/cgi-bin/carddisp.pl?gene=DAP3
MYH14	Myosin Heavy Chain 14	Protein Coding	Q7Z406	58	GC19P123471	14.77012348	https://www.genecards.org/cgi-bin/carddisp.pl?gene=MYH14
BOLA1	BolA Family Member 1	Protein Coding	Q9Y3E2	46	GC01P166896	14.75950623	https://www.genecards.org/cgi-bin/carddisp.pl?gene=BOLA1
CAT	Catalase	Protein Coding	P04040	64	GC11P034460	14.75143814	https://www.genecards.org/cgi-bin/carddisp.pl?gene=CAT
CACNA1C	Calcium Voltage-Gated Channel Subunit Alpha1 C	Protein Coding	Q13936	62	GC12P001970	14.74559593	https://www.genecards.org/cgi-bin/carddisp.pl?gene=CACNA1C
FLNA	Filamin A	Protein Coding	P21333	61	GC0XM154348	14.74198914	https://www.genecards.org/cgi-bin/carddisp.pl?gene=FLNA
PGR-AS1	PGR Antisense RNA 1	RNA Gene		20	GC11P101131	14.73601341	https://www.genecards.org/cgi-bin/carddisp.pl?gene=PGR-AS1
CD8A	CD8 Subunit Alpha	Protein Coding	P01732	60	GC02M086784	14.72636604	https://www.genecards.org/cgi-bin/carddisp.pl?gene=CD8A
MTARC2	Mitochondrial Amidoxime Reducing Component 2	Protein Coding	Q969Z3	43	GC01P220748	14.70787716	https://www.genecards.org/cgi-bin/carddisp.pl?gene=MTARC2
ANOS1	Anosmin 1	Protein Coding	P23352	52	GC0XM008528	14.67890263	https://www.genecards.org/cgi-bin/carddisp.pl?gene=ANOS1
SRC	SRC Proto-Oncogene, Non-Receptor Tyrosine Kinase	Protein Coding	P12931	64	GC20P037344	14.66330719	https://www.genecards.org/cgi-bin/carddisp.pl?gene=SRC
MIR122	MicroRNA 122	RNA Gene		30	GC18P058451	14.63039398	https://www.genecards.org/cgi-bin/carddisp.pl?gene=MIR122
MTRES1	Mitochondrial Transcription Rescue Factor 1	Protein Coding	Q9P0P8	36	GC06P145656	14.61758709	https://www.genecards.org/cgi-bin/carddisp.pl?gene=MTRES1
MIR125A	MicroRNA 125a	RNA Gene		31	GC19P123545	14.61402035	https://www.genecards.org/cgi-bin/carddisp.pl?gene=MIR125A
LOC130061929	ATAC-STARR-Seq Lymphoblastoid Silent Region 9121	Functional Element		6	GC17P131191	14.60474873	https://www.genecards.org/cgi-bin/carddisp.pl?gene=LOC130061929
AGL	Amylo-Alpha-1, 6-Glucosidase, 4-Alpha-Glucanotransferase	Protein Coding	P35573	58	GC01P099850	14.59480095	https://www.genecards.org/cgi-bin/carddisp.pl?gene=AGL
PEX3	Peroxisomal Biogenesis Factor 3	Protein Coding	P56589	54	GC06P143450	14.58633232	https://www.genecards.org/cgi-bin/carddisp.pl?gene=PEX3
RLBP1	Retinaldehyde Binding Protein 1	Protein Coding	P12271	57	GC15M089209	14.58401299	https://www.genecards.org/cgi-bin/carddisp.pl?gene=RLBP1
FMC1	Formation Of Mitochondrial Complex V Assembly Factor 1 Homolog	Protein Coding	Q96HJ9	41	GC07P139788	14.58048725	https://www.genecards.org/cgi-bin/carddisp.pl?gene=FMC1
UCHL1	Ubiquitin C-Terminal Hydrolase L1	Protein Coding	P09936	66	GC04P041256	14.57773304	https://www.genecards.org/cgi-bin/carddisp.pl?gene=UCHL1
POMT1	Protein O-Mannosyltransferase 1	Protein Coding	Q9Y6A1	57	GC09P131502	14.5755558	https://www.genecards.org/cgi-bin/carddisp.pl?gene=POMT1
PPOX	Protoporphyrinogen Oxidase	Protein Coding	P50336	56	GC01P167678	14.57048798	https://www.genecards.org/cgi-bin/carddisp.pl?gene=PPOX
CHRNA3	Cholinergic Receptor Nicotinic Alpha 3 Subunit	Protein Coding	P32297	58	GC15M152004	14.56562614	https://www.genecards.org/cgi-bin/carddisp.pl?gene=CHRNA3
CSF2RB	Colony Stimulating Factor 2 Receptor Subunit Beta	Protein Coding	P32927	59	GC22P036913	14.54013634	https://www.genecards.org/cgi-bin/carddisp.pl?gene=CSF2RB
PHB1	Prohibitin 1	Protein Coding	P35232	59	GC17M085589	14.53498173	https://www.genecards.org/cgi-bin/carddisp.pl?gene=PHB1
BCKDHB	Branched Chain Keto Acid Dehydrogenase E1 Subunit Beta	Protein Coding	P21953	55	GC06P080106	14.51932812	https://www.genecards.org/cgi-bin/carddisp.pl?gene=BCKDHB
NAGS	N-Acetylglutamate Synthase	Protein Coding	Q8N159	53	GC17P044004	14.51753426	https://www.genecards.org/cgi-bin/carddisp.pl?gene=NAGS
NFE2L2	NFE2 Like BZIP Transcription Factor 2	Protein Coding	Q16236	64	GC02M177227	14.48729515	https://www.genecards.org/cgi-bin/carddisp.pl?gene=NFE2L2
DNMT1	DNA Methyltransferase 1	Protein Coding	P26358	66	GC19M010133	14.48680687	https://www.genecards.org/cgi-bin/carddisp.pl?gene=DNMT1
TSC1	TSC Complex Subunit 1	Protein Coding	Q92574	61	GC09M132891	14.4852066	https://www.genecards.org/cgi-bin/carddisp.pl?gene=TSC1
MCL1	MCL1 Apoptosis Regulator, BCL2 Family Member	Protein Coding	Q07820	62	GC01M163762	14.4443779	https://www.genecards.org/cgi-bin/carddisp.pl?gene=MCL1
ENDOG	Endonuclease G	Protein Coding	Q14249	56	GC09P128818	14.44289398	https://www.genecards.org/cgi-bin/carddisp.pl?gene=ENDOG
PHGDH	Phosphoglycerate Dehydrogenase	Protein Coding	O43175	63	GC01P119664	14.42052841	https://www.genecards.org/cgi-bin/carddisp.pl?gene=PHGDH
BRCA1	BRCA1 DNA Repair Associated	Protein Coding	P38398	63	GC17M043044	14.4192934	https://www.genecards.org/cgi-bin/carddisp.pl?gene=BRCA1
POMT2	Protein O-Mannosyltransferase 2	Protein Coding	Q9UKY4	55	GC14M077274	14.4163456	https://www.genecards.org/cgi-bin/carddisp.pl?gene=POMT2
POLR1C	RNA Polymerase I And III Subunit C	Protein Coding	O15160	58	GC06P144971	14.41357136	https://www.genecards.org/cgi-bin/carddisp.pl?gene=POLR1C
SLC25A11	Solute Carrier Family 25 Member 11	Protein Coding	Q02978	54	GC17M004937	14.40551758	https://www.genecards.org/cgi-bin/carddisp.pl?gene=SLC25A11
IDS	Iduronate 2-Sulfatase	Protein Coding	P22304	60	GC0XM149476	14.40363693	https://www.genecards.org/cgi-bin/carddisp.pl?gene=IDS
MRM3	Mitochondrial RRNA Methyltransferase 3	Protein Coding	Q9HC36	45	GC17P121598	14.39456558	https://www.genecards.org/cgi-bin/carddisp.pl?gene=MRM3
COX6B2	Cytochrome C Oxidase Subunit 6B2	Protein Coding	Q6YFQ2	40	GC19M097477	14.37823963	https://www.genecards.org/cgi-bin/carddisp.pl?gene=COX6B2
PEX11B	Peroxisomal Biogenesis Factor 11 Beta	Protein Coding	O96011	52	GC01M145911	14.3691082	https://www.genecards.org/cgi-bin/carddisp.pl?gene=PEX11B
PPT1	Palmitoyl-Protein Thioesterase 1	Protein Coding	P50897	59	GC01M040213	14.3632412	https://www.genecards.org/cgi-bin/carddisp.pl?gene=PPT1
NNT	Nicotinamide Nucleotide Transhydrogenase	Protein Coding	Q13423	56	GC05P043602	14.352314	https://www.genecards.org/cgi-bin/carddisp.pl?gene=NNT
PEX26	Peroxisomal Biogenesis Factor 26	Protein Coding	Q7Z412	52	GC22P075339	14.33741951	https://www.genecards.org/cgi-bin/carddisp.pl?gene=PEX26
GPAM	Glycerol-3-Phosphate Acyltransferase, Mitochondrial	Protein Coding	Q9HCL2	54	GC10M112148	14.33432102	https://www.genecards.org/cgi-bin/carddisp.pl?gene=GPAM
MLYCD	Malonyl-CoA Decarboxylase	Protein Coding	O95822	55	GC16P083899	14.30802441	https://www.genecards.org/cgi-bin/carddisp.pl?gene=MLYCD
CSF1R	Colony Stimulating Factor 1 Receptor	Protein Coding	P07333	65	GC05M150053	14.305233	https://www.genecards.org/cgi-bin/carddisp.pl?gene=CSF1R
NTRK1	Neurotrophic Receptor Tyrosine Kinase 1	Protein Coding	P04629	62	GC01P156815	14.29803371	https://www.genecards.org/cgi-bin/carddisp.pl?gene=NTRK1
IL2	Interleukin 2	Protein Coding	P60568	59	GC04M122451	14.2758646	https://www.genecards.org/cgi-bin/carddisp.pl?gene=IL2
SLC26A4	Solute Carrier Family 26 Member 4	Protein Coding	O43511	56	GC07P107660	14.2642374	https://www.genecards.org/cgi-bin/carddisp.pl?gene=SLC26A4
FECH	Ferrochelatase	Protein Coding	P22830	60	GC18M057544	14.26009274	https://www.genecards.org/cgi-bin/carddisp.pl?gene=FECH
PHB2	Prohibitin 2	Protein Coding	Q99623	54	GC12M006965	14.2534256	https://www.genecards.org/cgi-bin/carddisp.pl?gene=PHB2
CD36	CD36 Molecule (CD36 Blood Group)	Protein Coding	P16671	63	GC07P080369	14.18091965	https://www.genecards.org/cgi-bin/carddisp.pl?gene=CD36
ADIPOQ	Adiponectin, C1Q And Collagen Domain Containing	Protein Coding	Q15848	59	GC03P186842	14.15632629	https://www.genecards.org/cgi-bin/carddisp.pl?gene=ADIPOQ
ALDH5A1	Aldehyde Dehydrogenase 5 Family Member A1	Protein Coding	P51649	59	GC06P024494	14.14478493	https://www.genecards.org/cgi-bin/carddisp.pl?gene=ALDH5A1
EXOSC3	Exosome Component 3	Protein Coding	Q9NQT5	55	GC09M037772	14.14207554	https://www.genecards.org/cgi-bin/carddisp.pl?gene=EXOSC3
PRL	Prolactin	Protein Coding	P01236	56	GC06M022287	14.13992596	https://www.genecards.org/cgi-bin/carddisp.pl?gene=PRL
IFIH1	Interferon Induced With Helicase C Domain 1	Protein Coding	Q9BYX4	61	GC02M162267	14.11715317	https://www.genecards.org/cgi-bin/carddisp.pl?gene=IFIH1
FKTN	Fukutin	Protein Coding	O75072	53	GC09P105558	14.11344719	https://www.genecards.org/cgi-bin/carddisp.pl?gene=FKTN
TUBB6	Tubulin Beta 6 Class V	Protein Coding	Q9BUF5	52	GC18P012307	14.10848904	https://www.genecards.org/cgi-bin/carddisp.pl?gene=TUBB6
PEX19	Peroxisomal Biogenesis Factor 19	Protein Coding	P40855	56	GC01M160276	14.10408592	https://www.genecards.org/cgi-bin/carddisp.pl?gene=PEX19
CNTNAP2	Contactin Associated Protein 2	Protein Coding	Q9UHC6	58	GC07P146116	14.09943771	https://www.genecards.org/cgi-bin/carddisp.pl?gene=CNTNAP2
TERC	Telomerase RNA Component	RNA Gene		39	GC03M169765	14.0888176	https://www.genecards.org/cgi-bin/carddisp.pl?gene=TERC
NOTCH1	Notch Receptor 1	Protein Coding	P46531	66	GC09M138850	14.08374786	https://www.genecards.org/cgi-bin/carddisp.pl?gene=NOTCH1
RHOT1	Ras Homolog Family Member T1	Protein Coding	Q8IXI2	55	GC17P032142	14.08129597	https://www.genecards.org/cgi-bin/carddisp.pl?gene=RHOT1
PEX14	Peroxisomal Biogenesis Factor 14	Protein Coding	O75381	56	GC01P010472	14.05882931	https://www.genecards.org/cgi-bin/carddisp.pl?gene=PEX14
XIAP	X-Linked Inhibitor Of Apoptosis	Protein Coding	P98170	64	GC0XP123859	14.04289627	https://www.genecards.org/cgi-bin/carddisp.pl?gene=XIAP
MTERF3	Mitochondrial Transcription Termination Factor 3	Protein Coding	Q96E29	41	GC08M096240	14.04113102	https://www.genecards.org/cgi-bin/carddisp.pl?gene=MTERF3
PAM16	Presequence Translocase Associated Motor 16	Protein Coding	Q9Y3D7	50	GC16M025761	13.97138691	https://www.genecards.org/cgi-bin/carddisp.pl?gene=PAM16
PTPMT1	Protein Tyrosine Phosphatase Mitochondrial 1	Protein Coding	Q8WUK0	50	GC11P048106	13.95915508	https://www.genecards.org/cgi-bin/carddisp.pl?gene=PTPMT1
CHKB-CPT1B	CHKB-CPT1B Readthrough (NMD Candidate)	RNA Gene		26	GC22M050568	13.91220856	https://www.genecards.org/cgi-bin/carddisp.pl?gene=CHKB-CPT1B
YWHAE	Tyrosine 3-Monooxygenase/Tryptophan 5-Monooxygenase Activation Protein Epsilon	Protein Coding	P62258	63	GC17M083833	13.90933609	https://www.genecards.org/cgi-bin/carddisp.pl?gene=YWHAE
SIRT5	Sirtuin 5	Protein Coding	Q9NXA8	56	GC06P013574	13.90434742	https://www.genecards.org/cgi-bin/carddisp.pl?gene=SIRT5
LAMA2	Laminin Subunit Alpha 2	Protein Coding	P24043	56	GC06P146205	13.90355396	https://www.genecards.org/cgi-bin/carddisp.pl?gene=LAMA2
NAGLU	N-Acetyl-Alpha-Glucosaminidase	Protein Coding	P54802	56	GC17P123062	13.90107727	https://www.genecards.org/cgi-bin/carddisp.pl?gene=NAGLU
SUPV3L1	Suv3 Like RNA Helicase	Protein Coding	Q8IYB8	50	GC10P069182	13.89925861	https://www.genecards.org/cgi-bin/carddisp.pl?gene=SUPV3L1
PEX12	Peroxisomal Biogenesis Factor 12	Protein Coding	O00623	51	GC17M035574	13.89103508	https://www.genecards.org/cgi-bin/carddisp.pl?gene=PEX12
APOO	Apolipoprotein O	Protein Coding	Q9BUR5	47	GC0XM023834	13.87325954	https://www.genecards.org/cgi-bin/carddisp.pl?gene=APOO
MTFR2	Mitochondrial Fission Regulator 2	Protein Coding	Q6P444	41	GC06M136231	13.8680315	https://www.genecards.org/cgi-bin/carddisp.pl?gene=MTFR2
JAK2	Janus Kinase 2	Protein Coding	O60674	66	GC09P004985	13.8676672	https://www.genecards.org/cgi-bin/carddisp.pl?gene=JAK2
PEX2	Peroxisomal Biogenesis Factor 2	Protein Coding	P28328	57	GC08M076980	13.85272026	https://www.genecards.org/cgi-bin/carddisp.pl?gene=PEX2
DHODH	Dihydroorotate Dehydrogenase (Quinone)	Protein Coding	Q02127	59	GC16P072008	13.83723354	https://www.genecards.org/cgi-bin/carddisp.pl?gene=DHODH
TNNT2	Troponin T2, Cardiac Type	Protein Coding	P45379	61	GC01M201359	13.83571815	https://www.genecards.org/cgi-bin/carddisp.pl?gene=TNNT2
STOML2	Stomatin Like 2	Protein Coding	Q9UJZ1	50	GC09M035099	13.8136301	https://www.genecards.org/cgi-bin/carddisp.pl?gene=STOML2
CALM1	Calmodulin 1	Protein Coding	P0DP23	59	GC14P090396	13.8062191	https://www.genecards.org/cgi-bin/carddisp.pl?gene=CALM1
GJC2	Gap Junction Protein Gamma 2	Protein Coding	Q5T442	54	GC01P231789	13.75360298	https://www.genecards.org/cgi-bin/carddisp.pl?gene=GJC2
MALAT1	Metastasis Associated Lung Adenocarcinoma Transcript 1	RNA Gene		33	GC11P094626	13.71575928	https://www.genecards.org/cgi-bin/carddisp.pl?gene=MALAT1
PEX10	Peroxisomal Biogenesis Factor 10	Protein Coding	O60683	54	GC01M002403	13.70884895	https://www.genecards.org/cgi-bin/carddisp.pl?gene=PEX10
TXNRD2	Thioredoxin Reductase 2	Protein Coding	Q9NNW7	58	GC22M020203	13.70250511	https://www.genecards.org/cgi-bin/carddisp.pl?gene=TXNRD2
MMP9	Matrix Metallopeptidase 9	Protein Coding	P14780	66	GC20P046008	13.68754768	https://www.genecards.org/cgi-bin/carddisp.pl?gene=MMP9
MIR6766	MicroRNA 6766	RNA Gene		14	GC15M089326	13.67927933	https://www.genecards.org/cgi-bin/carddisp.pl?gene=MIR6766
SLC25A27	Solute Carrier Family 25 Member 27	Protein Coding	O95847	48	GC06P046652	13.67116356	https://www.genecards.org/cgi-bin/carddisp.pl?gene=SLC25A27
TH	Tyrosine Hydroxylase	Protein Coding	P07101	63	GC11M002163	13.66579342	https://www.genecards.org/cgi-bin/carddisp.pl?gene=TH
TBK1	TANK Binding Kinase 1	Protein Coding	Q9UHD2	62	GC12P064451	13.66374493	https://www.genecards.org/cgi-bin/carddisp.pl?gene=TBK1
HNRNPU	Heterogeneous Nuclear Ribonucleoprotein U	Protein Coding	Q00839	56	GC01M244844	13.66195774	https://www.genecards.org/cgi-bin/carddisp.pl?gene=HNRNPU
MCOLN1	Mucolipin TRP Cation Channel 1	Protein Coding	Q9GZU1	56	GC19P122123	13.66114426	https://www.genecards.org/cgi-bin/carddisp.pl?gene=MCOLN1
ABL1	ABL Proto-Oncogene 1, Non-Receptor Tyrosine Kinase	Protein Coding	P00519	66	GC09P130713	13.65560436	https://www.genecards.org/cgi-bin/carddisp.pl?gene=ABL1
KIF1A	Kinesin Family Member 1A	Protein Coding	Q12756	56	GC02M240713	13.64486122	https://www.genecards.org/cgi-bin/carddisp.pl?gene=KIF1A
LOC130001967	ATAC-STARR-Seq Lymphoblastoid Active Region 28514	Functional Element		5	GC09P086291	13.63646698	https://www.genecards.org/cgi-bin/carddisp.pl?gene=LOC130001967
EDN1	Endothelin 1	Protein Coding	P05305	62	GC06P012237	13.63499641	https://www.genecards.org/cgi-bin/carddisp.pl?gene=EDN1
GLDC	Glycine Decarboxylase	Protein Coding	P23378	60	GC09M006522	13.63360882	https://www.genecards.org/cgi-bin/carddisp.pl?gene=GLDC
APOB	Apolipoprotein B	Protein Coding	P04114	59	GC02M020956	13.60801125	https://www.genecards.org/cgi-bin/carddisp.pl?gene=APOB
TMX2	Thioredoxin Related Transmembrane Protein 2	Protein Coding	Q9Y320	50	GC11P058836	13.60058403	https://www.genecards.org/cgi-bin/carddisp.pl?gene=TMX2
ACTG2	Actin Gamma 2, Smooth Muscle	Protein Coding	P63267	57	GC02P073892	13.5920105	https://www.genecards.org/cgi-bin/carddisp.pl?gene=ACTG2
MCAT	Malonyl-CoA-Acyl Carrier Protein Transacylase	Protein Coding	Q8IVS2	48	GC22M043132	13.58691502	https://www.genecards.org/cgi-bin/carddisp.pl?gene=MCAT
HSD3B2	Hydroxy-Delta-5-Steroid Dehydrogenase, 3 Beta- And Steroid Delta-Isomerase 2	Protein Coding	P26439	56	GC01P119414	13.58221436	https://www.genecards.org/cgi-bin/carddisp.pl?gene=HSD3B2
VDAC3	Voltage Dependent Anion Channel 3	Protein Coding	Q9Y277	48	GC08P042392	13.57967472	https://www.genecards.org/cgi-bin/carddisp.pl?gene=VDAC3
DDHD2	DDHD Domain Containing 2	Protein Coding	O94830	52	GC08P038225	13.53385925	https://www.genecards.org/cgi-bin/carddisp.pl?gene=DDHD2
MPO	Myeloperoxidase	Protein Coding	P05164	66	GC17M058269	13.53093147	https://www.genecards.org/cgi-bin/carddisp.pl?gene=MPO
GNAS	GNAS Complex Locus	Protein Coding	P84996	62	GC20P058839	13.51149559	https://www.genecards.org/cgi-bin/carddisp.pl?gene=GNAS
SCN2A	Sodium Voltage-Gated Channel Alpha Subunit 2	Protein Coding	Q99250	61	GC02P165194	13.50553513	https://www.genecards.org/cgi-bin/carddisp.pl?gene=SCN2A
CYP27B1	Cytochrome P450 Family 27 Subfamily B Member 1	Protein Coding	O15528	59	GC12M059652	13.50439072	https://www.genecards.org/cgi-bin/carddisp.pl?gene=CYP27B1
REN	Renin	Protein Coding	P00797	62	GC01M204154	13.49988937	https://www.genecards.org/cgi-bin/carddisp.pl?gene=REN
ALDH18A1	Aldehyde Dehydrogenase 18 Family Member A1	Protein Coding	P54886	58	GC10M095605	13.49496651	https://www.genecards.org/cgi-bin/carddisp.pl?gene=ALDH18A1
ADAR	Adenosine Deaminase RNA Specific	Protein Coding	P55265	59	GC01M163944	13.46729374	https://www.genecards.org/cgi-bin/carddisp.pl?gene=ADAR
POLR3A	RNA Polymerase III Subunit A	Protein Coding	O14802	57	GC10M079174	13.46385574	https://www.genecards.org/cgi-bin/carddisp.pl?gene=POLR3A
MDM2	MDM2 Proto-Oncogene	Protein Coding	Q00987	67	GC12P068808	13.45890331	https://www.genecards.org/cgi-bin/carddisp.pl?gene=MDM2
MCCC2	Methylcrotonyl-CoA Carboxylase Subunit 2	Protein Coding	Q9HCC0	56	GC05P078796	13.42884827	https://www.genecards.org/cgi-bin/carddisp.pl?gene=MCCC2
PDCD1	Programmed Cell Death 1	Protein Coding	Q15116	60	GC02M241849	13.42142296	https://www.genecards.org/cgi-bin/carddisp.pl?gene=PDCD1
HRAS	HRas Proto-Oncogene, GTPase	Protein Coding	P01112	65	GC11M012501	13.42061234	https://www.genecards.org/cgi-bin/carddisp.pl?gene=HRAS
NRF1	Nuclear Respiratory Factor 1	Protein Coding	Q16656	56	GC07P129611	13.40956306	https://www.genecards.org/cgi-bin/carddisp.pl?gene=NRF1
EMSLR	E2F1 MRNA Stabilizing LncRNA	RNA Gene		21	GC07P107551	13.40031624	https://www.genecards.org/cgi-bin/carddisp.pl?gene=EMSLR
AGXT	Alanine--Glyoxylate Aminotransferase	Protein Coding	P21549	58	GC02P240868	13.40008545	https://www.genecards.org/cgi-bin/carddisp.pl?gene=AGXT
POMGNT1	Protein O-Linked Mannose N-Acetylglucosaminyltransferase 1 (Beta 1,2-)	Protein Coding	Q8WZA1	57	GC01M046188	13.39347458	https://www.genecards.org/cgi-bin/carddisp.pl?gene=POMGNT1
QARS1	Glutaminyl-TRNA Synthetase 1	Protein Coding	P47897	44	GC03M053991	13.38096237	https://www.genecards.org/cgi-bin/carddisp.pl?gene=QARS1
MEG3	Maternally Expressed 3	RNA Gene		37	GC14P117888	13.36087513	https://www.genecards.org/cgi-bin/carddisp.pl?gene=MEG3
STUB1	STIP1 Homology And U-Box Containing Protein 1	Protein Coding	Q9UNE7	58	GC16P095752	13.34850311	https://www.genecards.org/cgi-bin/carddisp.pl?gene=STUB1
MMAA	Metabolism Of Cobalamin Associated A	Protein Coding	Q8IVH4	51	GC04P145642	13.34761524	https://www.genecards.org/cgi-bin/carddisp.pl?gene=MMAA
ATRX	ATRX Chromatin Remodeler	Protein Coding	P46100	59	GC0XM077504	13.34134865	https://www.genecards.org/cgi-bin/carddisp.pl?gene=ATRX
ABCC8	ATP Binding Cassette Subfamily C Member 8	Protein Coding	Q09428	59	GC11M017392	13.30599403	https://www.genecards.org/cgi-bin/carddisp.pl?gene=ABCC8
MTX2	Metaxin 2	Protein Coding	O75431	52	GC02P176269	13.30492401	https://www.genecards.org/cgi-bin/carddisp.pl?gene=MTX2
CFH	Complement Factor H	Protein Coding	P08603	60	GC01P196621	13.28754044	https://www.genecards.org/cgi-bin/carddisp.pl?gene=CFH
NEU1	Neuraminidase 1	Protein Coding	Q99519	59	GC06M031857	13.28235435	https://www.genecards.org/cgi-bin/carddisp.pl?gene=NEU1
AIMP1	Aminoacyl TRNA Synthetase Complex Interacting Multifunctional Protein 1	Protein Coding	Q12904	58	GC04P106315	13.28089046	https://www.genecards.org/cgi-bin/carddisp.pl?gene=AIMP1
CHCHD4	Coiled-Coil-Helix-Coiled-Coil-Helix Domain Containing 4	Protein Coding	Q8N4Q1	44	GC03M026796	13.2767725	https://www.genecards.org/cgi-bin/carddisp.pl?gene=CHCHD4
HBA1	Hemoglobin Subunit Alpha 1	Protein Coding	P69905	55	GC16P095730	13.27640438	https://www.genecards.org/cgi-bin/carddisp.pl?gene=HBA1
RPGRIP1L	RPGRIP1 Like	Protein Coding	Q68CZ1	55	GC16M053729	13.26505375	https://www.genecards.org/cgi-bin/carddisp.pl?gene=RPGRIP1L
SAMM50	SAMM50 Sorting And Assembly Machinery Component	Protein Coding	Q9Y512	45	GC22P043955	13.25772476	https://www.genecards.org/cgi-bin/carddisp.pl?gene=SAMM50
MCCC1	Methylcrotonyl-CoA Carboxylase Subunit 1	Protein Coding	Q96RQ3	56	GC03M183015	13.25398922	https://www.genecards.org/cgi-bin/carddisp.pl?gene=MCCC1
IVD	Isovaleryl-CoA Dehydrogenase	Protein Coding	P26440	57	GC15P040405	13.23104954	https://www.genecards.org/cgi-bin/carddisp.pl?gene=IVD
CTSD	Cathepsin D	Protein Coding	P07339	66	GC11M001752	13.22712708	https://www.genecards.org/cgi-bin/carddisp.pl?gene=CTSD
ASPA	Aspartoacylase	Protein Coding	P45381	55	GC17P003472	13.22132683	https://www.genecards.org/cgi-bin/carddisp.pl?gene=ASPA
HPRT1	Hypoxanthine Phosphoribosyltransferase 1	Protein Coding	P00492	61	GC0XP134460	13.21462631	https://www.genecards.org/cgi-bin/carddisp.pl?gene=HPRT1
TREM2	Triggering Receptor Expressed On Myeloid Cells 2	Protein Coding	Q9NZC2	57	GC06M097308	13.21257114	https://www.genecards.org/cgi-bin/carddisp.pl?gene=TREM2
SLC25A2	Solute Carrier Family 25 Member 2	Protein Coding	Q9BXI2	44	GC05M141302	13.21247196	https://www.genecards.org/cgi-bin/carddisp.pl?gene=SLC25A2
ANXA5	Annexin A5	Protein Coding	P08758	60	GC04M121667	13.20926285	https://www.genecards.org/cgi-bin/carddisp.pl?gene=ANXA5
LOC129999056	ATAC-STARR-Seq Lymphoblastoid Active Region 26441	Functional Element		6	GC07P108547	13.1910429	https://www.genecards.org/cgi-bin/carddisp.pl?gene=LOC129999056
ERBB2	Erb-B2 Receptor Tyrosine Kinase 2	Protein Coding	P04626	68	GC17P039687	13.1850338	https://www.genecards.org/cgi-bin/carddisp.pl?gene=ERBB2
THBD	Thrombomodulin	Protein Coding	P07204	59	GC20M023026	13.183321	https://www.genecards.org/cgi-bin/carddisp.pl?gene=THBD
IGF1R	Insulin Like Growth Factor 1 Receptor	Protein Coding	P08069	68	GC15P098648	13.16367054	https://www.genecards.org/cgi-bin/carddisp.pl?gene=IGF1R
LOC126653351	MED14-Independent Group 3 Enhancer GRCh37_chr21:35285966-35287165	Functional Element		8	GC21P033913	13.14536762	https://www.genecards.org/cgi-bin/carddisp.pl?gene=LOC126653351
SLC6A3	Solute Carrier Family 6 Member 3	Protein Coding	Q01959	64	GC05M001392	13.12924576	https://www.genecards.org/cgi-bin/carddisp.pl?gene=SLC6A3
MMAB	Metabolism Of Cobalamin Associated B	Protein Coding	Q96EY8	56	GC12M109553	13.10959625	https://www.genecards.org/cgi-bin/carddisp.pl?gene=MMAB
APOA1	Apolipoprotein A1	Protein Coding	P02647	63	GC11M116835	13.08190441	https://www.genecards.org/cgi-bin/carddisp.pl?gene=APOA1
PRODH	Proline Dehydrogenase 1	Protein Coding	O43272	58	GC22M018912	13.08174992	https://www.genecards.org/cgi-bin/carddisp.pl?gene=PRODH
SLC25A29	Solute Carrier Family 25 Member 29	Protein Coding	Q8N8R3	51	GC14M120960	13.05504131	https://www.genecards.org/cgi-bin/carddisp.pl?gene=SLC25A29
CLN6	CLN6 Transmembrane ER Protein	Protein Coding	Q9NWW5	50	GC15M068206	13.05455017	https://www.genecards.org/cgi-bin/carddisp.pl?gene=CLN6
IL18	Interleukin 18	Protein Coding	Q14116	57	GC11M112143	13.05257797	https://www.genecards.org/cgi-bin/carddisp.pl?gene=IL18
GFPT1	Glutamine--Fructose-6-Phosphate Transaminase 1	Protein Coding	Q06210	59	GC02M069319	13.04831028	https://www.genecards.org/cgi-bin/carddisp.pl?gene=GFPT1
STAT1	Signal Transducer And Activator Of Transcription 1	Protein Coding	P42224	66	GC02M190908	13.04230881	https://www.genecards.org/cgi-bin/carddisp.pl?gene=STAT1
STIM1	Stromal Interaction Molecule 1	Protein Coding	Q13586	62	GC11P012431	13.03997993	https://www.genecards.org/cgi-bin/carddisp.pl?gene=STIM1
SUMF1	Sulfatase Modifying Factor 1	Protein Coding	Q8NBK3	55	GC03M003700	13.02299881	https://www.genecards.org/cgi-bin/carddisp.pl?gene=SUMF1
CTBP1	C-Terminal Binding Protein 1	Protein Coding	Q13363	60	GC04M001211	13.01780796	https://www.genecards.org/cgi-bin/carddisp.pl?gene=CTBP1
GLS	Glutaminase	Protein Coding	O94925	62	GC02P190880	13.013484	https://www.genecards.org/cgi-bin/carddisp.pl?gene=GLS
BMP1	Bone Morphogenetic Protein 1	Protein Coding	P13497	62	GC08P022165	12.99464226	https://www.genecards.org/cgi-bin/carddisp.pl?gene=BMP1
BNIP3	BCL2 Interacting Protein 3	Protein Coding	Q12983	52	GC10M131966	12.98872566	https://www.genecards.org/cgi-bin/carddisp.pl?gene=BNIP3
GDF9	Growth Differentiation Factor 9	Protein Coding	O60383	54	GC05M132861	12.98624706	https://www.genecards.org/cgi-bin/carddisp.pl?gene=GDF9
KIT	KIT Proto-Oncogene, Receptor Tyrosine Kinase	Protein Coding	P10721	66	GC04P054657	12.97894669	https://www.genecards.org/cgi-bin/carddisp.pl?gene=KIT
MIR200B	MicroRNA 200b	RNA Gene		30	GC01P001167	12.97466946	https://www.genecards.org/cgi-bin/carddisp.pl?gene=MIR200B
ARX	Aristaless Related Homeobox	Protein Coding	Q96QS3	56	GC0XM025003	12.9506321	https://www.genecards.org/cgi-bin/carddisp.pl?gene=ARX
ABHD5	Abhydrolase Domain Containing 5, Lysophosphatidic Acid Acyltransferase	Protein Coding	Q8WTS1	58	GC03P043935	12.92823315	https://www.genecards.org/cgi-bin/carddisp.pl?gene=ABHD5
HBA2	Hemoglobin Subunit Alpha 2	Protein Coding	P69905	52	GC16P095731	12.92030716	https://www.genecards.org/cgi-bin/carddisp.pl?gene=HBA2
PRKAG2	Protein Kinase AMP-Activated Non-Catalytic Subunit Gamma 2	Protein Coding	Q9UGJ0	62	GC07M151556	12.91067123	https://www.genecards.org/cgi-bin/carddisp.pl?gene=PRKAG2
MPV17L	MPV17 Mitochondrial Inner Membrane Protein Like	Protein Coding	Q2QL34	43	GC16P096131	12.90463829	https://www.genecards.org/cgi-bin/carddisp.pl?gene=MPV17L
GPHN	Gephyrin	Protein Coding	Q9NQX3	61	GC14P066507	12.90060997	https://www.genecards.org/cgi-bin/carddisp.pl?gene=GPHN
CCND1	Cyclin D1	Protein Coding	P24385	66	GC11P069641	12.86585045	https://www.genecards.org/cgi-bin/carddisp.pl?gene=CCND1
CDH1	Cadherin 1	Protein Coding	P12830	62	GC16P068737	12.86243343	https://www.genecards.org/cgi-bin/carddisp.pl?gene=CDH1
POU3F4	POU Class 3 Homeobox 4	Protein Coding	P49335	49	GC0XP083508	12.86046791	https://www.genecards.org/cgi-bin/carddisp.pl?gene=POU3F4
POR	Cytochrome P450 Oxidoreductase	Protein Coding	P16435	62	GC07P075899	12.84024334	https://www.genecards.org/cgi-bin/carddisp.pl?gene=POR
IFNA1	Interferon Alpha 1	Protein Coding	P01562	51	GC09P021798	12.82718277	https://www.genecards.org/cgi-bin/carddisp.pl?gene=IFNA1
MAPK1	Mitogen-Activated Protein Kinase 1	Protein Coding	P28482	66	GC22M021759	12.82005119	https://www.genecards.org/cgi-bin/carddisp.pl?gene=MAPK1
ALAS1	5'-Aminolevulinate Synthase 1	Protein Coding	P13196	56	GC03P052198	12.80212975	https://www.genecards.org/cgi-bin/carddisp.pl?gene=ALAS1
PIK3R2	Phosphoinositide-3-Kinase Regulatory Subunit 2	Protein Coding	O00459	62	GC19P018153	12.79922867	https://www.genecards.org/cgi-bin/carddisp.pl?gene=PIK3R2
TPM1	Tropomyosin 1	Protein Coding	P09493	61	GC15P174366	12.79646969	https://www.genecards.org/cgi-bin/carddisp.pl?gene=TPM1
CREB1	CAMP Responsive Element Binding Protein 1	Protein Coding	P16220	63	GC02P207529	12.76555824	https://www.genecards.org/cgi-bin/carddisp.pl?gene=CREB1
TLR4	Toll Like Receptor 4	Protein Coding	O00206	64	GC09P117704	12.74998665	https://www.genecards.org/cgi-bin/carddisp.pl?gene=TLR4
EIF2B2	Eukaryotic Translation Initiation Factor 2B Subunit Beta	Protein Coding	P49770	56	GC14P075002	12.74619675	https://www.genecards.org/cgi-bin/carddisp.pl?gene=EIF2B2
NGLY1	N-Glycanase 1	Protein Coding	Q96IV0	55	GC03M025718	12.73815727	https://www.genecards.org/cgi-bin/carddisp.pl?gene=NGLY1
MUSK	Muscle Associated Receptor Tyrosine Kinase	Protein Coding	O15146	61	GC09P110668	12.71697044	https://www.genecards.org/cgi-bin/carddisp.pl?gene=MUSK
LOC126859565	CDK7 Strongly-Dependent Group 2 Enhancer GRCh37_chr6:5368745-5369944	Functional Element		6	GC06P007190	12.70832729	https://www.genecards.org/cgi-bin/carddisp.pl?gene=LOC126859565
HOGA1	4-Hydroxy-2-Oxoglutarate Aldolase 1	Protein Coding	Q86XE5	53	GC10P112874	12.69712162	https://www.genecards.org/cgi-bin/carddisp.pl?gene=HOGA1
LOC130060303	ATAC-STARR-Seq Lymphoblastoid Active Region 11742	Functional Element		5	GC17P129565	12.69410515	https://www.genecards.org/cgi-bin/carddisp.pl?gene=LOC130060303
CYP11B1	Cytochrome P450 Family 11 Subfamily B Member 1	Protein Coding	P15538	58	GC08M142872	12.6503849	https://www.genecards.org/cgi-bin/carddisp.pl?gene=CYP11B1
GNRH1	Gonadotropin Releasing Hormone 1	Protein Coding	P01148	53	GC08M025419	12.64980125	https://www.genecards.org/cgi-bin/carddisp.pl?gene=GNRH1
MUTYH	MutY DNA Glycosylase	Protein Coding	Q9UIF7	58	GC01M045329	12.64107513	https://www.genecards.org/cgi-bin/carddisp.pl?gene=MUTYH
CHCHD6	Coiled-Coil-Helix-Coiled-Coil-Helix Domain Containing 6	Protein Coding	Q9BRQ6	49	GC03P126704	12.63918495	https://www.genecards.org/cgi-bin/carddisp.pl?gene=CHCHD6
OTX2	Orthodenticle Homeobox 2	Protein Coding	P32243	59	GC14M056799	12.62887383	https://www.genecards.org/cgi-bin/carddisp.pl?gene=OTX2
PEX7	Peroxisomal Biogenesis Factor 7	Protein Coding	O00628	56	GC06P136822	12.59480858	https://www.genecards.org/cgi-bin/carddisp.pl?gene=PEX7
GRN	Granulin Precursor	Protein Coding	P28799	60	GC17P044345	12.58959389	https://www.genecards.org/cgi-bin/carddisp.pl?gene=GRN
CDKL5	Cyclin Dependent Kinase Like 5	Protein Coding	O76039	55	GC0XP018425	12.58696365	https://www.genecards.org/cgi-bin/carddisp.pl?gene=CDKL5
CELSR1	Cadherin EGF LAG Seven-Pass G-Type Receptor 1	Protein Coding	Q9NYQ6	53	GC22M046360	12.58642864	https://www.genecards.org/cgi-bin/carddisp.pl?gene=CELSR1
NDUFA4L2	NDUFA4 Mitochondrial Complex Associated Like 2	Protein Coding	Q9NRX3	41	GC12M057234	12.57351398	https://www.genecards.org/cgi-bin/carddisp.pl?gene=NDUFA4L2
METAP1D	Methionyl Aminopeptidase Type 1D, Mitochondrial	Protein Coding	Q6UB28	47	GC02P172000	12.57214451	https://www.genecards.org/cgi-bin/carddisp.pl?gene=METAP1D
BCL2L11	BCL2 Like 11	Protein Coding	O43521	58	GC02P111119	12.55802727	https://www.genecards.org/cgi-bin/carddisp.pl?gene=BCL2L11
IL4	Interleukin 4	Protein Coding	P05112	59	GC05P132673	12.53927326	https://www.genecards.org/cgi-bin/carddisp.pl?gene=IL4
IL17A	Interleukin 17A	Protein Coding	Q16552	56	GC06P052186	12.5345726	https://www.genecards.org/cgi-bin/carddisp.pl?gene=IL17A
F3	Coagulation Factor III, Tissue Factor	Protein Coding	P13726	58	GC01M094916	12.52603245	https://www.genecards.org/cgi-bin/carddisp.pl?gene=F3
CREBBP	CREB Binding Protein	Protein Coding	Q92793	67	GC16M025750	12.52348518	https://www.genecards.org/cgi-bin/carddisp.pl?gene=CREBBP
GTPBP2	GTP Binding Protein 2	Protein Coding	Q9BX10	51	GC06M043605	12.52333736	https://www.genecards.org/cgi-bin/carddisp.pl?gene=GTPBP2
GLYCTK	Glycerate Kinase	Protein Coding	Q8IVS8	54	GC03P059983	12.50895119	https://www.genecards.org/cgi-bin/carddisp.pl?gene=GLYCTK
DHCR7	7-Dehydrocholesterol Reductase	Protein Coding	Q9UBM7	60	GC11M071428	12.50523186	https://www.genecards.org/cgi-bin/carddisp.pl?gene=DHCR7
COX18	Cytochrome C Oxidase Assembly Factor COX18	Protein Coding	Q8N8Q8	45	GC04M073054	12.4948988	https://www.genecards.org/cgi-bin/carddisp.pl?gene=COX18
BBS1	Bardet-Biedl Syndrome 1	Protein Coding	Q8NFJ9	52	GC11P094727	12.49119186	https://www.genecards.org/cgi-bin/carddisp.pl?gene=BBS1
RNASEH2C	Ribonuclease H2 Subunit C	Protein Coding	Q8TDP1	51	GC11M065714	12.47960091	https://www.genecards.org/cgi-bin/carddisp.pl?gene=RNASEH2C
RNASEH2A	Ribonuclease H2 Subunit A	Protein Coding	O75792	56	GC19P122442	12.47689247	https://www.genecards.org/cgi-bin/carddisp.pl?gene=RNASEH2A
GATA1	GATA Binding Protein 1	Protein Coding	P15976	60	GC0XP048786	12.47628593	https://www.genecards.org/cgi-bin/carddisp.pl?gene=GATA1
MAP2K1	Mitogen-Activated Protein Kinase Kinase 1	Protein Coding	Q02750	67	GC15P066386	12.47121048	https://www.genecards.org/cgi-bin/carddisp.pl?gene=MAP2K1
UBE3A	Ubiquitin Protein Ligase E3A	Protein Coding	Q05086	61	GC15M025333	12.46907425	https://www.genecards.org/cgi-bin/carddisp.pl?gene=UBE3A
HUWE1	HECT, UBA And WWE Domain Containing E3 Ubiquitin Protein Ligase 1	Protein Coding	Q7Z6Z7	59	GC0XM053532	12.45407486	https://www.genecards.org/cgi-bin/carddisp.pl?gene=HUWE1
HMOX1	Heme Oxygenase 1	Protein Coding	P09601	65	GC22P035380	12.43536091	https://www.genecards.org/cgi-bin/carddisp.pl?gene=HMOX1
WWOX	WW Domain Containing Oxidoreductase	Protein Coding	Q9NZC7	59	GC16P078099	12.42913818	https://www.genecards.org/cgi-bin/carddisp.pl?gene=WWOX
CYP7B1	Cytochrome P450 Family 7 Subfamily B Member 1	Protein Coding	O75881	58	GC08M064587	12.4288044	https://www.genecards.org/cgi-bin/carddisp.pl?gene=CYP7B1
LYST	Lysosomal Trafficking Regulator	Protein Coding	Q99698	51	GC01M235661	12.42852592	https://www.genecards.org/cgi-bin/carddisp.pl?gene=LYST
CYP17A1	Cytochrome P450 Family 17 Subfamily A Member 1	Protein Coding	P05093	62	GC10M102830	12.41674805	https://www.genecards.org/cgi-bin/carddisp.pl?gene=CYP17A1
LDB3	LIM Domain Binding 3	Protein Coding	O75112	54	GC10P086666	12.41154861	https://www.genecards.org/cgi-bin/carddisp.pl?gene=LDB3
CLN3	CLN3 Lysosomal/Endosomal Transmembrane Protein, Battenin	Protein Coding	Q13286	56	GC16M028466	12.40361977	https://www.genecards.org/cgi-bin/carddisp.pl?gene=CLN3
HTRA1	HtrA Serine Peptidase 1	Protein Coding	Q92743	58	GC10P122461	12.39933586	https://www.genecards.org/cgi-bin/carddisp.pl?gene=HTRA1
IGF2	Insulin Like Growth Factor 2	Protein Coding	P01344	62	GC11M012582	12.37948322	https://www.genecards.org/cgi-bin/carddisp.pl?gene=IGF2
EIF2B1	Eukaryotic Translation Initiation Factor 2B Subunit Alpha	Protein Coding	Q14232	55	GC12M123620	12.36830902	https://www.genecards.org/cgi-bin/carddisp.pl?gene=EIF2B1
ALG2	ALG2 Alpha-1,3/1,6-Mannosyltransferase	Protein Coding	Q9H553	54	GC09M099216	12.33457851	https://www.genecards.org/cgi-bin/carddisp.pl?gene=ALG2
DYSF	Dysferlin	Protein Coding	O75923	56	GC02P071453	12.33413315	https://www.genecards.org/cgi-bin/carddisp.pl?gene=DYSF
SERPINE1	Serpin Family E Member 1	Protein Coding	P05121	64	GC07P101127	12.3314476	https://www.genecards.org/cgi-bin/carddisp.pl?gene=SERPINE1
B2M	Beta-2-Microglobulin	Protein Coding	P61769	63	GC15P044711	12.32797813	https://www.genecards.org/cgi-bin/carddisp.pl?gene=B2M
C3	Complement C3	Protein Coding	P01024	62	GC19M006677	12.32765198	https://www.genecards.org/cgi-bin/carddisp.pl?gene=C3
BCAT2	Branched Chain Amino Acid Transaminase 2	Protein Coding	O15382	57	GC19M048795	12.31647491	https://www.genecards.org/cgi-bin/carddisp.pl?gene=BCAT2
MYO1H	Myosin IH	Protein Coding	Q8N1T3	44	GC12P109311	12.31328583	https://www.genecards.org/cgi-bin/carddisp.pl?gene=MYO1H
TCIRG1	T Cell Immune Regulator 1, ATPase H+ Transporting V0 Subunit A3	Protein Coding	Q13488	58	GC11P094842	12.30988693	https://www.genecards.org/cgi-bin/carddisp.pl?gene=TCIRG1
ACAD8	Acyl-CoA Dehydrogenase Family Member 8	Protein Coding	Q9UKU7	56	GC11P134253	12.28982639	https://www.genecards.org/cgi-bin/carddisp.pl?gene=ACAD8
LOC132090059	Neanderthal Introgressed Variant-Containing Enhancer Experimental_25941	Functional Element		7	GC12P135943	12.28940964	https://www.genecards.org/cgi-bin/carddisp.pl?gene=LOC132090059
MMACHC	Metabolism Of Cobalamin Associated C	Protein Coding	Q9Y4U1	55	GC01P045500	12.28667259	https://www.genecards.org/cgi-bin/carddisp.pl?gene=MMACHC
L1CAM	L1 Cell Adhesion Molecule	Protein Coding	P32004	60	GC0XM153864	12.28354645	https://www.genecards.org/cgi-bin/carddisp.pl?gene=L1CAM
RUNX1	RUNX Family Transcription Factor 1	Protein Coding	Q01196	63	GC21M034787	12.27266979	https://www.genecards.org/cgi-bin/carddisp.pl?gene=RUNX1
GADD45GIP1	GADD45G Interacting Protein 1	Protein Coding	Q8TAE8	41	GC19M012953	12.2538538	https://www.genecards.org/cgi-bin/carddisp.pl?gene=GADD45GIP1
MAPK3	Mitogen-Activated Protein Kinase 3	Protein Coding	P27361	63	GC16M044882	12.25348568	https://www.genecards.org/cgi-bin/carddisp.pl?gene=MAPK3
KCNQ1	Potassium Voltage-Gated Channel Subfamily Q Member 1	Protein Coding	P51787	62	GC11P002444	12.23049355	https://www.genecards.org/cgi-bin/carddisp.pl?gene=KCNQ1
NPHP1	Nephrocystin 1	Protein Coding	O15259	55	GC02M110122	12.22991085	https://www.genecards.org/cgi-bin/carddisp.pl?gene=NPHP1
ELN	Elastin	Protein Coding	P15502	56	GC07P074027	12.225214	https://www.genecards.org/cgi-bin/carddisp.pl?gene=ELN
TCF4	Transcription Factor 4	Protein Coding	P15884	60	GC18M055222	12.22252464	https://www.genecards.org/cgi-bin/carddisp.pl?gene=TCF4
MIR22	MicroRNA 22	RNA Gene		31	GC17M001713	12.21979141	https://www.genecards.org/cgi-bin/carddisp.pl?gene=MIR22
CDK5	Cyclin Dependent Kinase 5	Protein Coding	Q00535	66	GC07M151053	12.21666813	https://www.genecards.org/cgi-bin/carddisp.pl?gene=CDK5
BOLA2	BolA Family Member 2	Protein Coding	Q9H3K6	40	GC16M044807	12.21533966	https://www.genecards.org/cgi-bin/carddisp.pl?gene=BOLA2
GNE	Glucosamine (UDP-N-Acetyl)-2-Epimerase/N-Acetylmannosamine Kinase	Protein Coding	Q9Y223	55	GC09M036214	12.21232224	https://www.genecards.org/cgi-bin/carddisp.pl?gene=GNE
RNASET2	Ribonuclease T2	Protein Coding	O00584	57	GC06M166924	12.17908382	https://www.genecards.org/cgi-bin/carddisp.pl?gene=RNASET2
KCNJ11	Potassium Inwardly Rectifying Channel Subfamily J Member 11	Protein Coding	Q14654	59	GC11M017988	12.16909599	https://www.genecards.org/cgi-bin/carddisp.pl?gene=KCNJ11
SNAPC4	Small Nuclear RNA Activating Complex Polypeptide 4	Protein Coding	Q5SXM2	48	GC09M136375	12.16622734	https://www.genecards.org/cgi-bin/carddisp.pl?gene=SNAPC4
FASLG	Fas Ligand	Protein Coding	P48023	61	GC01P172659	12.14917946	https://www.genecards.org/cgi-bin/carddisp.pl?gene=FASLG
GCK	Glucokinase	Protein Coding	P35557	62	GC07M045433	12.14829254	https://www.genecards.org/cgi-bin/carddisp.pl?gene=GCK
CHEK2	Checkpoint Kinase 2	Protein Coding	O96017	67	GC22M028687	12.14429474	https://www.genecards.org/cgi-bin/carddisp.pl?gene=CHEK2
KCNT1	Potassium Sodium-Activated Channel Subfamily T Member 1	Protein Coding	Q5JUK3	54	GC09P135702	12.13486767	https://www.genecards.org/cgi-bin/carddisp.pl?gene=KCNT1
LDLR	Low Density Lipoprotein Receptor	Protein Coding	P01130	64	GC19P122311	12.11963081	https://www.genecards.org/cgi-bin/carddisp.pl?gene=LDLR
DOK7	Docking Protein 7	Protein Coding	Q18PE1	51	GC04P004840	12.10903168	https://www.genecards.org/cgi-bin/carddisp.pl?gene=DOK7
UNG	Uracil DNA Glycosylase	Protein Coding	P13051	59	GC12P109097	12.10883904	https://www.genecards.org/cgi-bin/carddisp.pl?gene=UNG
POMC	Proopiomelanocortin	Protein Coding	P01189	61	GC02M025160	12.10666656	https://www.genecards.org/cgi-bin/carddisp.pl?gene=POMC
HLA-DRB1	Major Histocompatibility Complex, Class II, DR Beta 1	Protein Coding	P01911	59	GC06M097159	12.09930038	https://www.genecards.org/cgi-bin/carddisp.pl?gene=HLA-DRB1
JUN	Jun Proto-Oncogene, AP-1 Transcription Factor Subunit	Protein Coding	P05412	63	GC01M058780	12.09094715	https://www.genecards.org/cgi-bin/carddisp.pl?gene=JUN
ERCC2	ERCC Excision Repair 2, TFIIH Core Complex Helicase Subunit	Protein Coding	P18074	61	GC19M045349	12.08935928	https://www.genecards.org/cgi-bin/carddisp.pl?gene=ERCC2
HNF4A	Hepatocyte Nuclear Factor 4 Alpha	Protein Coding	P41235	63	GC20P044355	12.07748032	https://www.genecards.org/cgi-bin/carddisp.pl?gene=HNF4A
FASTKD5	FAST Kinase Domains 5	Protein Coding	Q7L8L6	42	GC20M004152	12.07489395	https://www.genecards.org/cgi-bin/carddisp.pl?gene=FASTKD5
FLNC	Filamin C	Protein Coding	Q14315	58	GC07P128830	12.07331657	https://www.genecards.org/cgi-bin/carddisp.pl?gene=FLNC
EDNRB	Endothelin Receptor Type B	Protein Coding	P24530	63	GC13M077895	12.06830788	https://www.genecards.org/cgi-bin/carddisp.pl?gene=EDNRB
IL1A	Interleukin 1 Alpha	Protein Coding	P01583	58	GC02M112773	12.06432724	https://www.genecards.org/cgi-bin/carddisp.pl?gene=IL1A
POLR3B	RNA Polymerase III Subunit B	Protein Coding	Q9NW08	56	GC12P106357	12.03656864	https://www.genecards.org/cgi-bin/carddisp.pl?gene=POLR3B
PHYH	Phytanoyl-CoA 2-Hydroxylase	Protein Coding	O14832	57	GC10M013277	12.02774334	https://www.genecards.org/cgi-bin/carddisp.pl?gene=PHYH
EIF2B3	Eukaryotic Translation Initiation Factor 2B Subunit Gamma	Protein Coding	Q9NR50	54	GC01M044850	12.01512432	https://www.genecards.org/cgi-bin/carddisp.pl?gene=EIF2B3
HNF1B	HNF1 Homeobox B	Protein Coding	P35680	56	GC17M037686	12.00897598	https://www.genecards.org/cgi-bin/carddisp.pl?gene=HNF1B
CAV3	Caveolin 3	Protein Coding	P56539	56	GC03P008733	11.99913979	https://www.genecards.org/cgi-bin/carddisp.pl?gene=CAV3
MCEE	Methylmalonyl-CoA Epimerase	Protein Coding	Q96PE7	52	GC02M071110	11.98357868	https://www.genecards.org/cgi-bin/carddisp.pl?gene=MCEE
PCSK9	Proprotein Convertase Subtilisin/Kexin Type 9	Protein Coding	Q8NBP7	63	GC01P055039	11.98283386	https://www.genecards.org/cgi-bin/carddisp.pl?gene=PCSK9
SMARCAL1	SWI/SNF Related, Matrix Associated, Actin Dependent Regulator Of Chromatin, Subfamily A Like 1	Protein Coding	Q9NZC9	58	GC02P216412	11.97533989	https://www.genecards.org/cgi-bin/carddisp.pl?gene=SMARCAL1
NPHS1	NPHS1 Adhesion Molecule, Nephrin	Protein Coding	O60500	59	GC19M035825	11.96856499	https://www.genecards.org/cgi-bin/carddisp.pl?gene=NPHS1
CYB5R3	Cytochrome B5 Reductase 3	Protein Coding	P00387	58	GC22M079370	11.96504498	https://www.genecards.org/cgi-bin/carddisp.pl?gene=CYB5R3
MSH2	MutS Homolog 2	Protein Coding	P43246	60	GC02P047403	11.95190048	https://www.genecards.org/cgi-bin/carddisp.pl?gene=MSH2
LOC130068621	ATAC-STARR-Seq Lymphoblastoid Active Region 29902	Functional Element		5	GC0XP120277	11.95112228	https://www.genecards.org/cgi-bin/carddisp.pl?gene=LOC130068621
TMEM11	Transmembrane Protein 11	Protein Coding	P17152	49	GC17M021197	11.94365501	https://www.genecards.org/cgi-bin/carddisp.pl?gene=TMEM11
ALMS1	ALMS1 Centrosome And Basal Body Associated Protein	Protein Coding	Q8TCU4	52	GC02P073385	11.93876266	https://www.genecards.org/cgi-bin/carddisp.pl?gene=ALMS1
MIR145	MicroRNA 145	RNA Gene		32	GC05P149430	11.92647743	https://www.genecards.org/cgi-bin/carddisp.pl?gene=MIR145
GUF1	GTP Binding Elongation Factor GUF1	Protein Coding	Q8N442	50	GC04P044737	11.91662025	https://www.genecards.org/cgi-bin/carddisp.pl?gene=GUF1
SLC25A37	Solute Carrier Family 25 Member 37	Protein Coding	Q9NYZ2	50	GC08P023528	11.90744877	https://www.genecards.org/cgi-bin/carddisp.pl?gene=SLC25A37
NGF	Nerve Growth Factor	Protein Coding	P01138	64	GC01M115285	11.89221954	https://www.genecards.org/cgi-bin/carddisp.pl?gene=NGF
MDH1	Malate Dehydrogenase 1	Protein Coding	P40925	57	GC02P063557	11.88676643	https://www.genecards.org/cgi-bin/carddisp.pl?gene=MDH1
TG	Thyroglobulin	Protein Coding	P01266	58	GC08P132866	11.87937737	https://www.genecards.org/cgi-bin/carddisp.pl?gene=TG
MIR451A	MicroRNA 451a	RNA Gene		26	GC17M028861	11.87757874	https://www.genecards.org/cgi-bin/carddisp.pl?gene=MIR451A
TDP2	Tyrosyl-DNA Phosphodiesterase 2	Protein Coding	O95551	56	GC06M024651	11.84686184	https://www.genecards.org/cgi-bin/carddisp.pl?gene=TDP2
TUBB2B	Tubulin Beta 2B Class IIb	Protein Coding	Q9BVA1	56	GC06M003841	11.84456253	https://www.genecards.org/cgi-bin/carddisp.pl?gene=TUBB2B
TBX2	T-Box Transcription Factor 2	Protein Coding	Q13207	59	GC17P061399	11.83982563	https://www.genecards.org/cgi-bin/carddisp.pl?gene=TBX2
MIR7-3HG	MIR7-3 Host Gene	RNA Gene	Q8N6C7	35	GC19P122009	11.83876991	https://www.genecards.org/cgi-bin/carddisp.pl?gene=MIR7-3HG
MLH1	MutL Homolog 1	Protein Coding	P40692	62	GC03P036993	11.82539749	https://www.genecards.org/cgi-bin/carddisp.pl?gene=MLH1
ALDH7A1	Aldehyde Dehydrogenase 7 Family Member A1	Protein Coding	P49419	60	GC05M126541	11.82360172	https://www.genecards.org/cgi-bin/carddisp.pl?gene=ALDH7A1
ALDH4A1	Aldehyde Dehydrogenase 4 Family Member A1	Protein Coding	P30038	58	GC01M018871	11.81684971	https://www.genecards.org/cgi-bin/carddisp.pl?gene=ALDH4A1
FDX1	Ferredoxin 1	Protein Coding	P10109	52	GC11P110429	11.81352425	https://www.genecards.org/cgi-bin/carddisp.pl?gene=FDX1
BAG3	BAG Cochaperone 3	Protein Coding	O95817	56	GC10P119651	11.80268478	https://www.genecards.org/cgi-bin/carddisp.pl?gene=BAG3
PKP2	Plakophilin 2	Protein Coding	Q99959	56	GC12M032790	11.79988956	https://www.genecards.org/cgi-bin/carddisp.pl?gene=PKP2
MAPK8	Mitogen-Activated Protein Kinase 8	Protein Coding	P45983	62	GC10P048306	11.79473591	https://www.genecards.org/cgi-bin/carddisp.pl?gene=MAPK8
KCNH2	Potassium Voltage-Gated Channel Subfamily H Member 2	Protein Coding	Q12809	63	GC07M150944	11.79433441	https://www.genecards.org/cgi-bin/carddisp.pl?gene=KCNH2
PTPRC	Protein Tyrosine Phosphatase Receptor Type C	Protein Coding	P08575	65	GC01P198607	11.79341316	https://www.genecards.org/cgi-bin/carddisp.pl?gene=PTPRC
CYBB	Cytochrome B-245 Beta Chain	Protein Coding	P04839	62	GC0XP037780	11.78331947	https://www.genecards.org/cgi-bin/carddisp.pl?gene=CYBB
LOC126806807	BRD4-Independent Group 4 Enhancer GRCh37_chr3:128620937-128622136	Functional Element		6	GC03P140330	11.76747608	https://www.genecards.org/cgi-bin/carddisp.pl?gene=LOC126806807
OPTN	Optineurin	Protein Coding	Q96CV9	56	GC10P013099	11.75218773	https://www.genecards.org/cgi-bin/carddisp.pl?gene=OPTN
MYH6	Myosin Heavy Chain 6	Protein Coding	P13533	59	GC14M023381	11.75059223	https://www.genecards.org/cgi-bin/carddisp.pl?gene=MYH6
KIF21A	Kinesin Family Member 21A	Protein Coding	Q7Z4S6	51	GC12M039293	11.73300171	https://www.genecards.org/cgi-bin/carddisp.pl?gene=KIF21A
LHCGR	Luteinizing Hormone/Choriogonadotropin Receptor	Protein Coding	P22888	59	GC02M048686	11.73282623	https://www.genecards.org/cgi-bin/carddisp.pl?gene=LHCGR
PPCS	Phosphopantothenoylcysteine Synthetase	Protein Coding	Q9HAB8	53	GC01P042456	11.73182297	https://www.genecards.org/cgi-bin/carddisp.pl?gene=PPCS
COL4A2	Collagen Type IV Alpha 2 Chain	Protein Coding	P08572	59	GC13P110305	11.7287674	https://www.genecards.org/cgi-bin/carddisp.pl?gene=COL4A2
COLQ	Collagen Like Tail Subunit Of Asymmetric Acetylcholinesterase	Protein Coding	Q9Y215	52	GC03M026824	11.72842026	https://www.genecards.org/cgi-bin/carddisp.pl?gene=COLQ
GYS2	Glycogen Synthase 2	Protein Coding	P54840	57	GC12M030983	11.72497559	https://www.genecards.org/cgi-bin/carddisp.pl?gene=GYS2
PYGM	Glycogen Phosphorylase, Muscle Associated	Protein Coding	P11217	59	GC11M064746	11.72284985	https://www.genecards.org/cgi-bin/carddisp.pl?gene=PYGM
ATAD1	ATPase Family AAA Domain Containing 1	Protein Coding	Q8NBU5	52	GC10M087751	11.71490479	https://www.genecards.org/cgi-bin/carddisp.pl?gene=ATAD1
BBS10	Bardet-Biedl Syndrome 10	Protein Coding	Q8TAM1	52	GC12M076344	11.69948387	https://www.genecards.org/cgi-bin/carddisp.pl?gene=BBS10
DRP2	Dystrophin Related Protein 2	Protein Coding	Q13474	47	GC0XP101219	11.69767189	https://www.genecards.org/cgi-bin/carddisp.pl?gene=DRP2
MIR200A	MicroRNA 200a	RNA Gene		29	GC01P050633	11.69304276	https://www.genecards.org/cgi-bin/carddisp.pl?gene=MIR200A
SHH	Sonic Hedgehog Signaling Molecule	Protein Coding	Q15465	64	GC07M155799	11.66153049	https://www.genecards.org/cgi-bin/carddisp.pl?gene=SHH
RHOT2	Ras Homolog Family Member T2	Protein Coding	Q8IXI1	50	GC16P095748	11.65849686	https://www.genecards.org/cgi-bin/carddisp.pl?gene=RHOT2
PLD6	Phospholipase D Family Member 6	Protein Coding	Q8N2A8	45	GC17M084412	11.65717602	https://www.genecards.org/cgi-bin/carddisp.pl?gene=PLD6
ACAA2	Acetyl-CoA Acyltransferase 2	Protein Coding	P42765	53	GC18M049782	11.65426159	https://www.genecards.org/cgi-bin/carddisp.pl?gene=ACAA2
AKT3	AKT Serine/Threonine Kinase 3	Protein Coding	Q9Y243	68	GC01M243488	11.65244102	https://www.genecards.org/cgi-bin/carddisp.pl?gene=AKT3
HYCC1	Hyccin PI4KA Lipid Kinase Complex Subunit 1	Protein Coding	Q9BYI3	48	GC07M022893	11.65174294	https://www.genecards.org/cgi-bin/carddisp.pl?gene=HYCC1
SLC25A33	Solute Carrier Family 25 Member 33	Protein Coding	Q9BSK2	45	GC01P009539	11.64732838	https://www.genecards.org/cgi-bin/carddisp.pl?gene=SLC25A33
VPS11	VPS11 Core Subunit Of CORVET And HOPS Complexes	Protein Coding	Q9H270	55	GC11P119067	11.64474869	https://www.genecards.org/cgi-bin/carddisp.pl?gene=VPS11
KIF5B	Kinesin Family Member 5B	Protein Coding	P33176	59	GC10M036080	11.63816929	https://www.genecards.org/cgi-bin/carddisp.pl?gene=KIF5B
MIR483	MicroRNA 483	RNA Gene		29	GC11M012585	11.63175392	https://www.genecards.org/cgi-bin/carddisp.pl?gene=MIR483
HSPA4	Heat Shock Protein Family A (Hsp70) Member 4	Protein Coding	P34932	56	GC05P133062	11.63085365	https://www.genecards.org/cgi-bin/carddisp.pl?gene=HSPA4
AP4E1	Adaptor Related Protein Complex 4 Subunit Epsilon 1	Protein Coding	Q9UPM8	48	GC15P166361	11.62845325	https://www.genecards.org/cgi-bin/carddisp.pl?gene=AP4E1
ORAI1	ORAI Calcium Release-Activated Calcium Modulator 1	Protein Coding	Q96D31	58	GC12P134704	11.62778282	https://www.genecards.org/cgi-bin/carddisp.pl?gene=ORAI1
MIR199A1	MicroRNA 199a-1	RNA Gene		28	GC19M010817	11.62290192	https://www.genecards.org/cgi-bin/carddisp.pl?gene=MIR199A1
GSR	Glutathione-Disulfide Reductase	Protein Coding	P00390	63	GC08M030678	11.62055206	https://www.genecards.org/cgi-bin/carddisp.pl?gene=GSR
OFD1	OFD1 Centriole And Centriolar Satellite Protein	Protein Coding	O75665	55	GC0XP013714	11.61829567	https://www.genecards.org/cgi-bin/carddisp.pl?gene=OFD1
MAGEL2	MAGE Family Member L2	Protein Coding	Q9UJ55	50	GC15M023643	11.61178875	https://www.genecards.org/cgi-bin/carddisp.pl?gene=MAGEL2
BMP4	Bone Morphogenetic Protein 4	Protein Coding	P12644	62	GC14M053949	11.60601997	https://www.genecards.org/cgi-bin/carddisp.pl?gene=BMP4
DHX30	DExH-Box Helicase 30	Protein Coding	Q7L2E3	54	GC03P047802	11.59704018	https://www.genecards.org/cgi-bin/carddisp.pl?gene=DHX30
DSG2	Desmoglein 2	Protein Coding	Q14126	58	GC18P031498	11.59695053	https://www.genecards.org/cgi-bin/carddisp.pl?gene=DSG2
GPD2	Glycerol-3-Phosphate Dehydrogenase 2	Protein Coding	P43304	59	GC02P156408	11.59484863	https://www.genecards.org/cgi-bin/carddisp.pl?gene=GPD2
MARCHF5	Membrane Associated Ring-CH-Type Finger 5	Protein Coding	Q9NX47	42	GC10P112685	11.59296513	https://www.genecards.org/cgi-bin/carddisp.pl?gene=MARCHF5
LINC02605	Long Intergenic Non-Protein Coding RNA 2605	RNA Gene		22	GC08P078838	11.59094715	https://www.genecards.org/cgi-bin/carddisp.pl?gene=LINC02605
LOC126806484	CDK7 Strongly-Dependent Group 2 Enhancer GRCh37_chr2:207634423-207635622	Functional Element		8	GC02P206769	11.58366489	https://www.genecards.org/cgi-bin/carddisp.pl?gene=LOC126806484
PRDX3	Peroxiredoxin 3	Protein Coding	P30048	56	GC10M119167	11.57644272	https://www.genecards.org/cgi-bin/carddisp.pl?gene=PRDX3
AMT	Aminomethyltransferase	Protein Coding	P48728	56	GC03M054009	11.56310654	https://www.genecards.org/cgi-bin/carddisp.pl?gene=AMT
SPG21	SPG21 Abhydrolase Domain Containing, Maspardin	Protein Coding	Q9NZD8	49	GC15M064963	11.55067444	https://www.genecards.org/cgi-bin/carddisp.pl?gene=SPG21
SLC25A47	Solute Carrier Family 25 Member 47	Protein Coding	Q6Q0C1	48	GC14P100323	11.54123783	https://www.genecards.org/cgi-bin/carddisp.pl?gene=SLC25A47
PAX6	Paired Box 6	Protein Coding	P26367	60	GC11M031784	11.53840351	https://www.genecards.org/cgi-bin/carddisp.pl?gene=PAX6
CD34	CD34 Molecule	Protein Coding	P28906	58	GC01M207880	11.53607559	https://www.genecards.org/cgi-bin/carddisp.pl?gene=CD34
MAOB	Monoamine Oxidase B	Protein Coding	P27338	56	GC0XM043766	11.53209877	https://www.genecards.org/cgi-bin/carddisp.pl?gene=MAOB
MATR3	Matrin 3	Protein Coding	P43243	55	GC05P139274	11.52867126	https://www.genecards.org/cgi-bin/carddisp.pl?gene=MATR3
PPARA	Peroxisome Proliferator Activated Receptor Alpha	Protein Coding	Q07869	58	GC22P046150	11.5027256	https://www.genecards.org/cgi-bin/carddisp.pl?gene=PPARA
PDGFRA	Platelet Derived Growth Factor Receptor Alpha	Protein Coding	P16234	66	GC04P054229	11.48614883	https://www.genecards.org/cgi-bin/carddisp.pl?gene=PDGFRA
RNASEH2B	Ribonuclease H2 Subunit B	Protein Coding	Q5TBB1	50	GC13P050909	11.48302269	https://www.genecards.org/cgi-bin/carddisp.pl?gene=RNASEH2B
BRCA2	BRCA2 DNA Repair Associated	Protein Coding	P51587	60	GC13P032315	11.47216797	https://www.genecards.org/cgi-bin/carddisp.pl?gene=BRCA2
SLC25A31	Solute Carrier Family 25 Member 31	Protein Coding	Q9H0C2	48	GC04P127730	11.4665556	https://www.genecards.org/cgi-bin/carddisp.pl?gene=SLC25A31
CD40LG	CD40 Ligand	Protein Coding	P29965	63	GC0XP136649	11.46066856	https://www.genecards.org/cgi-bin/carddisp.pl?gene=CD40LG
TFRC	Transferrin Receptor	Protein Coding	P02786	63	GC03M196520	11.4508667	https://www.genecards.org/cgi-bin/carddisp.pl?gene=TFRC
CSF3	Colony Stimulating Factor 3	Protein Coding	P09919	54	GC17P040015	11.44923782	https://www.genecards.org/cgi-bin/carddisp.pl?gene=CSF3
ETV6	ETS Variant Transcription Factor 6	Protein Coding	P41212	59	GC12P011649	11.44381714	https://www.genecards.org/cgi-bin/carddisp.pl?gene=ETV6
MYO7A	Myosin VIIA	Protein Coding	Q13402	56	GC11P077128	11.44074821	https://www.genecards.org/cgi-bin/carddisp.pl?gene=MYO7A
MEF2C	Myocyte Enhancer Factor 2C	Protein Coding	Q06413	62	GC05M088718	11.43849754	https://www.genecards.org/cgi-bin/carddisp.pl?gene=MEF2C
DYNC1H1	Dynein Cytoplasmic 1 Heavy Chain 1	Protein Coding	Q14204	58	GC14P116947	11.43137455	https://www.genecards.org/cgi-bin/carddisp.pl?gene=DYNC1H1
CTNS	Cystinosin, Lysosomal Cystine Transporter	Protein Coding	O60931	57	GC17P003636	11.43097019	https://www.genecards.org/cgi-bin/carddisp.pl?gene=CTNS
PRDM16	PR/SET Domain 16	Protein Coding	Q9HAZ2	58	GC01P050708	11.42848492	https://www.genecards.org/cgi-bin/carddisp.pl?gene=PRDM16
LRP2	LDL Receptor Related Protein 2	Protein Coding	P98164	62	GC02M169127	11.41478634	https://www.genecards.org/cgi-bin/carddisp.pl?gene=LRP2
KCNQ2	Potassium Voltage-Gated Channel Subfamily Q Member 2	Protein Coding	O43526	60	GC20M063400	11.41107178	https://www.genecards.org/cgi-bin/carddisp.pl?gene=KCNQ2
OCLN	Occludin	Protein Coding	Q16625	58	GC05P069492	11.40636349	https://www.genecards.org/cgi-bin/carddisp.pl?gene=OCLN
CLCN5	Chloride Voltage-Gated Channel 5	Protein Coding	P51795	57	GC0XP049922	11.40167999	https://www.genecards.org/cgi-bin/carddisp.pl?gene=CLCN5
ATXN2	Ataxin 2	Protein Coding	Q99700	56	GC12M111443	11.40011024	https://www.genecards.org/cgi-bin/carddisp.pl?gene=ATXN2
NRL	Neural Retina Leucine Zipper	Protein Coding	P54845	52	GC14M024078	11.37046909	https://www.genecards.org/cgi-bin/carddisp.pl?gene=NRL
ADA	Adenosine Deaminase	Protein Coding	P00813	64	GC20M044620	11.36817551	https://www.genecards.org/cgi-bin/carddisp.pl?gene=ADA
MIR130A	MicroRNA 130a	RNA Gene		31	GC11P057641	11.36421871	https://www.genecards.org/cgi-bin/carddisp.pl?gene=MIR130A
KCNMA1	Potassium Calcium-Activated Channel Subfamily M Alpha 1	Protein Coding	Q12791	60	GC10M076869	11.35878944	https://www.genecards.org/cgi-bin/carddisp.pl?gene=KCNMA1
MIR151A	MicroRNA 151a	RNA Gene		28	GC08M140954	11.35201073	https://www.genecards.org/cgi-bin/carddisp.pl?gene=MIR151A
EP300	E1A Binding Protein P300	Protein Coding	Q09472	65	GC22P076143	11.34954262	https://www.genecards.org/cgi-bin/carddisp.pl?gene=EP300
GAD1	Glutamate Decarboxylase 1	Protein Coding	Q99259	63	GC02P170813	11.3323307	https://www.genecards.org/cgi-bin/carddisp.pl?gene=GAD1
MYOM1	Myomesin 1	Protein Coding	P52179	51	GC18M003066	11.32544899	https://www.genecards.org/cgi-bin/carddisp.pl?gene=MYOM1
CD274	CD274 Molecule	Protein Coding	Q9NZQ7	58	GC09P005450	11.32407093	https://www.genecards.org/cgi-bin/carddisp.pl?gene=CD274
EIF2B4	Eukaryotic Translation Initiation Factor 2B Subunit Delta	Protein Coding	Q9UI10	56	GC02M027364	11.32089424	https://www.genecards.org/cgi-bin/carddisp.pl?gene=EIF2B4
SNX14	Sorting Nexin 14	Protein Coding	Q9Y5W7	50	GC06M097878	11.30848122	https://www.genecards.org/cgi-bin/carddisp.pl?gene=SNX14
VPS13C	Vacuolar Protein Sorting 13 Homolog C	Protein Coding	Q709C8	46	GC15M061852	11.30602264	https://www.genecards.org/cgi-bin/carddisp.pl?gene=VPS13C
GDNF	Glial Cell Derived Neurotrophic Factor	Protein Coding	P39905	63	GC05M037812	11.29612446	https://www.genecards.org/cgi-bin/carddisp.pl?gene=GDNF
LOC130059156	ATAC-STARR-Seq Lymphoblastoid Silent Region 7560	Functional Element		6	GC16P102906	11.29552269	https://www.genecards.org/cgi-bin/carddisp.pl?gene=LOC130059156
ALDH6A1	Aldehyde Dehydrogenase 6 Family Member A1	Protein Coding	Q02252	58	GC14M074117	11.28734493	https://www.genecards.org/cgi-bin/carddisp.pl?gene=ALDH6A1
TRIM8	Tripartite Motif Containing 8	Protein Coding	Q9BZR9	50	GC10P113132	11.28273869	https://www.genecards.org/cgi-bin/carddisp.pl?gene=TRIM8
HEXA	Hexosaminidase Subunit Alpha	Protein Coding	P06865	60	GC15M072340	11.27151299	https://www.genecards.org/cgi-bin/carddisp.pl?gene=HEXA
BBS2	Bardet-Biedl Syndrome 2	Protein Coding	Q9BXC9	53	GC16M056467	11.26895905	https://www.genecards.org/cgi-bin/carddisp.pl?gene=BBS2
BAD	BCL2 Associated Agonist Of Cell Death	Protein Coding	Q92934	57	GC11M128946	11.26283646	https://www.genecards.org/cgi-bin/carddisp.pl?gene=BAD
HSPB1	Heat Shock Protein Family B (Small) Member 1	Protein Coding	P04792	64	GC07P076302	11.24843788	https://www.genecards.org/cgi-bin/carddisp.pl?gene=HSPB1
PPM1K	Protein Phosphatase, Mg2+/Mn2+ Dependent 1K	Protein Coding	Q8N3J5	53	GC04M088258	11.24642372	https://www.genecards.org/cgi-bin/carddisp.pl?gene=PPM1K
SLC25A51	Solute Carrier Family 25 Member 51	Protein Coding	Q9H1U9	41	GC09M043467	11.23667622	https://www.genecards.org/cgi-bin/carddisp.pl?gene=SLC25A51
MIR142	MicroRNA 142	RNA Gene		31	GC17M058331	11.22877121	https://www.genecards.org/cgi-bin/carddisp.pl?gene=MIR142
GATA4	GATA Binding Protein 4	Protein Coding	P43694	62	GC08P011676	11.22773457	https://www.genecards.org/cgi-bin/carddisp.pl?gene=GATA4
ASXL1	ASXL Transcriptional Regulator 1	Protein Coding	Q8IXJ9	56	GC20P042191	11.22514343	https://www.genecards.org/cgi-bin/carddisp.pl?gene=ASXL1
PRKACA	Protein Kinase CAMP-Activated Catalytic Subunit Alpha	Protein Coding	P17612	66	GC19M096319	11.21737099	https://www.genecards.org/cgi-bin/carddisp.pl?gene=PRKACA
GK	Glycerol Kinase	Protein Coding	P32189	59	GC0XP031472	11.21298027	https://www.genecards.org/cgi-bin/carddisp.pl?gene=GK
EZH2	Enhancer Of Zeste 2 Polycomb Repressive Complex 2 Subunit	Protein Coding	Q15910	66	GC07M148807	11.21285248	https://www.genecards.org/cgi-bin/carddisp.pl?gene=EZH2
PRRT2	Proline Rich Transmembrane Protein 2	Protein Coding	Q7Z6L0	52	GC16P029811	11.20952225	https://www.genecards.org/cgi-bin/carddisp.pl?gene=PRRT2
HNRNPA1	Heterogeneous Nuclear Ribonucleoprotein A1	Protein Coding	P09651	60	GC12P054280	11.20798874	https://www.genecards.org/cgi-bin/carddisp.pl?gene=HNRNPA1
DELE1	DAP3 Binding Cell Death Enhancer 1	Protein Coding	Q14154	44	GC05P153919	11.1805172	https://www.genecards.org/cgi-bin/carddisp.pl?gene=DELE1
NRAS	NRAS Proto-Oncogene, GTPase	Protein Coding	P01111	63	GC01M114704	11.17539215	https://www.genecards.org/cgi-bin/carddisp.pl?gene=NRAS
ITPR1	Inositol 1,4,5-Trisphosphate Receptor Type 1	Protein Coding	Q14643	62	GC03P004486	11.17259979	https://www.genecards.org/cgi-bin/carddisp.pl?gene=ITPR1
VPS13A	Vacuolar Protein Sorting 13 Homolog A	Protein Coding	Q96RL7	54	GC09P077177	11.15708733	https://www.genecards.org/cgi-bin/carddisp.pl?gene=VPS13A
EHMT1	Euchromatic Histone Lysine Methyltransferase 1	Protein Coding	Q9H9B1	58	GC09P137618	11.15061665	https://www.genecards.org/cgi-bin/carddisp.pl?gene=EHMT1
COX17	Cytochrome C Oxidase Copper Chaperone COX17	Protein Coding	Q14061	45	GC03M119654	11.15005779	https://www.genecards.org/cgi-bin/carddisp.pl?gene=COX17
MAPK14	Mitogen-Activated Protein Kinase 14	Protein Coding	Q16539	64	GC06P144902	11.14140606	https://www.genecards.org/cgi-bin/carddisp.pl?gene=MAPK14
DLEU2	Deleted In Lymphocytic Leukemia 2	RNA Gene		31	GC13M049913	11.14102745	https://www.genecards.org/cgi-bin/carddisp.pl?gene=DLEU2
ERBB4	Erb-B2 Receptor Tyrosine Kinase 4	Protein Coding	Q15303	67	GC02M211375	11.12153149	https://www.genecards.org/cgi-bin/carddisp.pl?gene=ERBB4
MIF4GD-DT	MIF4GD Divergent Transcript	RNA Gene		20	GC17P123860	11.11465263	https://www.genecards.org/cgi-bin/carddisp.pl?gene=MIF4GD-DT
RPUSD4	RNA Pseudouridine Synthase D4	Protein Coding	Q96CM3	46	GC11M126202	11.09857941	https://www.genecards.org/cgi-bin/carddisp.pl?gene=RPUSD4
ARG2	Arginase 2	Protein Coding	P78540	59	GC14P067619	11.09688187	https://www.genecards.org/cgi-bin/carddisp.pl?gene=ARG2
SPTAN1	Spectrin Alpha, Non-Erythrocytic 1	Protein Coding	Q13813	62	GC09P128552	11.09444332	https://www.genecards.org/cgi-bin/carddisp.pl?gene=SPTAN1
XIST	X Inactive Specific Transcript	RNA Gene		33	GC0XM073820	11.09239674	https://www.genecards.org/cgi-bin/carddisp.pl?gene=XIST
SYP	Synaptophysin	Protein Coding	P08247	59	GC0XM049187	11.08207035	https://www.genecards.org/cgi-bin/carddisp.pl?gene=SYP
EIF2B5	Eukaryotic Translation Initiation Factor 2B Subunit Epsilon	Protein Coding	Q13144	56	GC03P184135	11.08002472	https://www.genecards.org/cgi-bin/carddisp.pl?gene=EIF2B5
LOC129932912	ATAC-STARR-Seq Lymphoblastoid Silent Region 2019	Functional Element		5	GC01P244882	11.05580902	https://www.genecards.org/cgi-bin/carddisp.pl?gene=LOC129932912
PITRM1-AS1	PITRM1 Antisense RNA 1	RNA Gene		22	GC10P003141	11.03820419	https://www.genecards.org/cgi-bin/carddisp.pl?gene=PITRM1-AS1
BBS12	Bardet-Biedl Syndrome 12	Protein Coding	Q6ZW61	46	GC04P122702	11.03584576	https://www.genecards.org/cgi-bin/carddisp.pl?gene=BBS12
DARS1	Aspartyl-TRNA Synthetase 1	Protein Coding	P14868	56	GC02M135905	11.02956772	https://www.genecards.org/cgi-bin/carddisp.pl?gene=DARS1
COX7A2L	Cytochrome C Oxidase Subunit 7A2 Like	Protein Coding	O14548	49	GC02M042312	11.0271368	https://www.genecards.org/cgi-bin/carddisp.pl?gene=COX7A2L
DMGDH	Dimethylglycine Dehydrogenase	Protein Coding	Q9UI17	53	GC05M078997	11.02679348	https://www.genecards.org/cgi-bin/carddisp.pl?gene=DMGDH
BIRC5	Baculoviral IAP Repeat Containing 5	Protein Coding	O15392	59	GC17P078214	11.00790691	https://www.genecards.org/cgi-bin/carddisp.pl?gene=BIRC5
KMT2D	Lysine Methyltransferase 2D	Protein Coding	O14686	56	GC12M049018	11.00504494	https://www.genecards.org/cgi-bin/carddisp.pl?gene=KMT2D
SMAD2	SMAD Family Member 2	Protein Coding	Q15796	66	GC18M047809	11.0016861	https://www.genecards.org/cgi-bin/carddisp.pl?gene=SMAD2
MIR16-1	MicroRNA 16-1	RNA Gene		29	GC13M050048	11.00064564	https://www.genecards.org/cgi-bin/carddisp.pl?gene=MIR16-1
OGG1	8-Oxoguanine DNA Glycosylase	Protein Coding	O15527	60	GC03P022757	10.9965353	https://www.genecards.org/cgi-bin/carddisp.pl?gene=OGG1
GLI2	GLI Family Zinc Finger 2	Protein Coding	P10070	61	GC02P120735	10.99344158	https://www.genecards.org/cgi-bin/carddisp.pl?gene=GLI2
TAT	Tyrosine Aminotransferase	Protein Coding	P17735	58	GC16M071565	10.99252701	https://www.genecards.org/cgi-bin/carddisp.pl?gene=TAT
VEGFA	Vascular Endothelial Growth Factor A	Protein Coding	P15692	61	GC06P043770	10.98660088	https://www.genecards.org/cgi-bin/carddisp.pl?gene=VEGFA
IDH3B	Isocitrate Dehydrogenase (NAD(+)) 3 Non-Catalytic Subunit Beta	Protein Coding	O43837	55	GC20M002658	10.98372269	https://www.genecards.org/cgi-bin/carddisp.pl?gene=IDH3B
MIX23	Mitochondrial Matrix Import Factor 23	Protein Coding	Q4VC31	39	GC03M122361	10.9760046	https://www.genecards.org/cgi-bin/carddisp.pl?gene=MIX23
BIN1	Bridging Integrator 1	Protein Coding	O00499	59	GC02M127048	10.96829414	https://www.genecards.org/cgi-bin/carddisp.pl?gene=BIN1
SLC25A18	Solute Carrier Family 25 Member 18	Protein Coding	Q9H1K4	45	GC22P075317	10.96404648	https://www.genecards.org/cgi-bin/carddisp.pl?gene=SLC25A18
KCNJ5	Potassium Inwardly Rectifying Channel Subfamily J Member 5	Protein Coding	P48544	59	GC11P128891	10.95238876	https://www.genecards.org/cgi-bin/carddisp.pl?gene=KCNJ5
SYNJ2BP-COX16	SYNJ2BP-COX16 Readthrough	Protein Coding		19	GC14M070325	10.94783497	https://www.genecards.org/cgi-bin/carddisp.pl?gene=SYNJ2BP-COX16
KNG1	Kininogen 1	Protein Coding	P01042	60	GC03P186717	10.94684696	https://www.genecards.org/cgi-bin/carddisp.pl?gene=KNG1
MYOT	Myotilin	Protein Coding	Q9UBF9	52	GC05P137867	10.94079399	https://www.genecards.org/cgi-bin/carddisp.pl?gene=MYOT
TET2	Tet Methylcytosine Dioxygenase 2	Protein Coding	Q6N021	58	GC04P105145	10.93065071	https://www.genecards.org/cgi-bin/carddisp.pl?gene=TET2
RELN	Reelin	Protein Coding	P78509	57	GC07M103471	10.92580223	https://www.genecards.org/cgi-bin/carddisp.pl?gene=RELN
RAB39B	RAB39B, Member RAS Oncogene Family	Protein Coding	Q96DA2	51	GC0XM155259	10.89557266	https://www.genecards.org/cgi-bin/carddisp.pl?gene=RAB39B
BBS4	Bardet-Biedl Syndrome 4	Protein Coding	Q96RK4	54	GC15P072686	10.89166832	https://www.genecards.org/cgi-bin/carddisp.pl?gene=BBS4
PQBP1	Polyglutamine Binding Protein 1	Protein Coding	O60828	51	GC0XP048890	10.88582706	https://www.genecards.org/cgi-bin/carddisp.pl?gene=PQBP1
NARS1	Asparaginyl-TRNA Synthetase 1	Protein Coding	O43776	57	GC18M057601	10.87894821	https://www.genecards.org/cgi-bin/carddisp.pl?gene=NARS1
RAB11A	RAB11A, Member RAS Oncogene Family	Protein Coding	P62491	59	GC15P166673	10.8745327	https://www.genecards.org/cgi-bin/carddisp.pl?gene=RAB11A
IFNB1	Interferon Beta 1	Protein Coding	P01574	56	GC09M021077	10.87264347	https://www.genecards.org/cgi-bin/carddisp.pl?gene=IFNB1
SMC1A	Structural Maintenance Of Chromosomes 1A	Protein Coding	Q14683	61	GC0XM053374	10.85292053	https://www.genecards.org/cgi-bin/carddisp.pl?gene=SMC1A
COL4A1	Collagen Type IV Alpha 1 Chain	Protein Coding	P02462	60	GC13M110148	10.85129929	https://www.genecards.org/cgi-bin/carddisp.pl?gene=COL4A1
S100B	S100 Calcium Binding Protein B	Protein Coding	P04271	58	GC21M053916	10.85039997	https://www.genecards.org/cgi-bin/carddisp.pl?gene=S100B
TNFRSF1A	TNF Receptor Superfamily Member 1A	Protein Coding	P19438	63	GC12M006328	10.84353256	https://www.genecards.org/cgi-bin/carddisp.pl?gene=TNFRSF1A
RHOA	Ras Homolog Family Member A	Protein Coding	P61586	63	GC03M049359	10.83446312	https://www.genecards.org/cgi-bin/carddisp.pl?gene=RHOA
XDH	Xanthine Dehydrogenase	Protein Coding	P47989	60	GC02M031334	10.83277416	https://www.genecards.org/cgi-bin/carddisp.pl?gene=XDH
KIF23	Kinesin Family Member 23	Protein Coding	Q02241	56	GC15P069414	10.83182907	https://www.genecards.org/cgi-bin/carddisp.pl?gene=KIF23
CYP11B2	Cytochrome P450 Family 11 Subfamily B Member 2	Protein Coding	P19099	59	GC08M142910	10.82991123	https://www.genecards.org/cgi-bin/carddisp.pl?gene=CYP11B2
MTX1	Metaxin 1	Protein Coding	Q13505	49	GC01P155208	10.82666588	https://www.genecards.org/cgi-bin/carddisp.pl?gene=MTX1
SLC6A4	Solute Carrier Family 6 Member 4	Protein Coding	P31645	61	GC17M030194	10.82281113	https://www.genecards.org/cgi-bin/carddisp.pl?gene=SLC6A4
CSF2	Colony Stimulating Factor 2	Protein Coding	P04141	58	GC05P132073	10.82114029	https://www.genecards.org/cgi-bin/carddisp.pl?gene=CSF2
NTRK2	Neurotrophic Receptor Tyrosine Kinase 2	Protein Coding	Q16620	66	GC09P084668	10.82096672	https://www.genecards.org/cgi-bin/carddisp.pl?gene=NTRK2
GCH1	GTP Cyclohydrolase 1	Protein Coding	P30793	59	GC14M054842	10.81521225	https://www.genecards.org/cgi-bin/carddisp.pl?gene=GCH1
KCNJ10	Potassium Inwardly Rectifying Channel Subfamily J Member 10	Protein Coding	P78508	59	GC01M159998	10.81292057	https://www.genecards.org/cgi-bin/carddisp.pl?gene=KCNJ10
TSEN54	TRNA Splicing Endonuclease Subunit 54	Protein Coding	Q7Z6J9	51	GC17P075515	10.79522705	https://www.genecards.org/cgi-bin/carddisp.pl?gene=TSEN54
EME2	Essential Meiotic Structure-Specific Endonuclease Subunit 2	Protein Coding	A4GXA9	43	GC16P095797	10.76388359	https://www.genecards.org/cgi-bin/carddisp.pl?gene=EME2
GRSF1	G-Rich RNA Sequence Binding Factor 1	Protein Coding	Q12849	48	GC04M070815	10.75518703	https://www.genecards.org/cgi-bin/carddisp.pl?gene=GRSF1
FUCA1	Alpha-L-Fucosidase 1	Protein Coding	P04066	61	GC01M023845	10.75190163	https://www.genecards.org/cgi-bin/carddisp.pl?gene=FUCA1
BSCL2	BSCL2 Lipid Droplet Biogenesis Associated, Seipin	Protein Coding	Q96G97	55	GC11M128857	10.74211884	https://www.genecards.org/cgi-bin/carddisp.pl?gene=BSCL2
LARS1	Leucyl-TRNA Synthetase 1	Protein Coding	Q9P2J5	57	GC05M146114	10.74151516	https://www.genecards.org/cgi-bin/carddisp.pl?gene=LARS1
SLC25A16	Solute Carrier Family 25 Member 16	Protein Coding	P16260	47	GC10M068477	10.737257	https://www.genecards.org/cgi-bin/carddisp.pl?gene=SLC25A16
COL3A1	Collagen Type III Alpha 1 Chain	Protein Coding	P02461	61	GC02P188974	10.73625183	https://www.genecards.org/cgi-bin/carddisp.pl?gene=COL3A1
CORO1A	Coronin 1A	Protein Coding	P31146	56	GC16P096692	10.73406696	https://www.genecards.org/cgi-bin/carddisp.pl?gene=CORO1A
DYRK1A	Dual Specificity Tyrosine Phosphorylation Regulated Kinase 1A	Protein Coding	Q13627	63	GC21P037365	10.72515202	https://www.genecards.org/cgi-bin/carddisp.pl?gene=DYRK1A
VPS13B	Vacuolar Protein Sorting 13 Homolog B	Protein Coding	Q7Z7G8	53	GC08P099075	10.71592331	https://www.genecards.org/cgi-bin/carddisp.pl?gene=VPS13B
CYP24A1	Cytochrome P450 Family 24 Subfamily A Member 1	Protein Coding	Q07973	60	GC20M054153	10.70287704	https://www.genecards.org/cgi-bin/carddisp.pl?gene=CYP24A1
APC	APC Regulator Of WNT Signaling Pathway	Protein Coding	P25054	62	GC05P112707	10.69416428	https://www.genecards.org/cgi-bin/carddisp.pl?gene=APC
CASK	Calcium/Calmodulin Dependent Serine Protein Kinase	Protein Coding	O14936	62	GC0XM041514	10.69319725	https://www.genecards.org/cgi-bin/carddisp.pl?gene=CASK
RNU4ATAC	RNA, U4atac Small Nuclear	RNA Gene		29	GC02P146255	10.69153118	https://www.genecards.org/cgi-bin/carddisp.pl?gene=RNU4ATAC
STK11	Serine/Threonine Kinase 11	Protein Coding	Q15831	63	GC19P001177	10.68852806	https://www.genecards.org/cgi-bin/carddisp.pl?gene=STK11
GNB1	G Protein Subunit Beta 1	Protein Coding	P62873	58	GC01M001785	10.67657852	https://www.genecards.org/cgi-bin/carddisp.pl?gene=GNB1
MIR132	MicroRNA 132	RNA Gene		31	GC17M002049	10.67202759	https://www.genecards.org/cgi-bin/carddisp.pl?gene=MIR132
ZC4H2	Zinc Finger C4H2-Type Containing	Protein Coding	Q9NQZ6	50	GC0XM064915	10.66531944	https://www.genecards.org/cgi-bin/carddisp.pl?gene=ZC4H2
BBS5	Bardet-Biedl Syndrome 5	Protein Coding	Q8N3I7	51	GC02P169489	10.66223145	https://www.genecards.org/cgi-bin/carddisp.pl?gene=BBS5
EPO	Erythropoietin	Protein Coding	P01588	55	GC07P100720	10.65879822	https://www.genecards.org/cgi-bin/carddisp.pl?gene=EPO
TYROBP	Transmembrane Immune Signaling Adaptor TYROBP	Protein Coding	O43914	56	GC19M035904	10.64628315	https://www.genecards.org/cgi-bin/carddisp.pl?gene=TYROBP
PAFAH1B1	Platelet Activating Factor Acetylhydrolase 1b Regulatory Subunit 1	Protein Coding	P43034	59	GC17P002593	10.64182281	https://www.genecards.org/cgi-bin/carddisp.pl?gene=PAFAH1B1
DNMT3A	DNA Methyltransferase 3 Alpha	Protein Coding	Q9Y6K1	64	GC02M025228	10.64057732	https://www.genecards.org/cgi-bin/carddisp.pl?gene=DNMT3A
CXCL10	C-X-C Motif Chemokine Ligand 10	Protein Coding	P02778	57	GC04M076021	10.62080002	https://www.genecards.org/cgi-bin/carddisp.pl?gene=CXCL10
SCARB2	Scavenger Receptor Class B Member 2	Protein Coding	Q14108	58	GC04M076158	10.61237526	https://www.genecards.org/cgi-bin/carddisp.pl?gene=SCARB2
SDCCAG8	SHH Signaling And Ciliogenesis Regulator SDCCAG8	Protein Coding	Q86SQ7	54	GC01P243255	10.60639381	https://www.genecards.org/cgi-bin/carddisp.pl?gene=SDCCAG8
MIR155	MicroRNA 155	RNA Gene		31	GC21P025573	10.60178566	https://www.genecards.org/cgi-bin/carddisp.pl?gene=MIR155
AGA	Aspartylglucosaminidase	Protein Coding	P20933	59	GC04M177430	10.60141373	https://www.genecards.org/cgi-bin/carddisp.pl?gene=AGA
ABCB6	ATP Binding Cassette Subfamily B Member 6 (LAN Blood Group)	Protein Coding	Q9NP58	58	GC02M219209	10.59693527	https://www.genecards.org/cgi-bin/carddisp.pl?gene=ABCB6
CDKN1A	Cyclin Dependent Kinase Inhibitor 1A	Protein Coding	P38936	63	GC06P144910	10.5967598	https://www.genecards.org/cgi-bin/carddisp.pl?gene=CDKN1A
KAT14	Lysine Acetyltransferase 14	Protein Coding	Q9H8E8	44	GC20P019513	10.58389282	https://www.genecards.org/cgi-bin/carddisp.pl?gene=KAT14
ACSF3	Acyl-CoA Synthetase Family Member 3	Protein Coding	Q4G176	55	GC16P089088	10.5826149	https://www.genecards.org/cgi-bin/carddisp.pl?gene=ACSF3
LPL	Lipoprotein Lipase	Protein Coding	P06858	63	GC08P019901	10.56904221	https://www.genecards.org/cgi-bin/carddisp.pl?gene=LPL
MYL2	Myosin Light Chain 2	Protein Coding	P10916	62	GC12M111791	10.56417465	https://www.genecards.org/cgi-bin/carddisp.pl?gene=MYL2
OGT	O-Linked N-Acetylglucosamine (GlcNAc) Transferase	Protein Coding	O15294	59	GC0XP071800	10.56035614	https://www.genecards.org/cgi-bin/carddisp.pl?gene=OGT
SDHAF3	Succinate Dehydrogenase Complex Assembly Factor 3	Protein Coding	Q9NRP4	43	GC07P097116	10.55640125	https://www.genecards.org/cgi-bin/carddisp.pl?gene=SDHAF3
CLU	Clusterin	Protein Coding	P10909	60	GC08M027596	10.55230618	https://www.genecards.org/cgi-bin/carddisp.pl?gene=CLU
NLRX1	NLR Family Member X1	Protein Coding	Q86UT6	52	GC11P119166	10.5522604	https://www.genecards.org/cgi-bin/carddisp.pl?gene=NLRX1
NPHP4	Nephrocystin 4	Protein Coding	O75161	52	GC01M015140	10.55031586	https://www.genecards.org/cgi-bin/carddisp.pl?gene=NPHP4
IARS1	Isoleucyl-TRNA Synthetase 1	Protein Coding	P41252	58	GC09M111283	10.5418911	https://www.genecards.org/cgi-bin/carddisp.pl?gene=IARS1
BCR	BCR Activator Of RhoGEF And GTPase	Protein Coding	P11274	65	GC22P023179	10.53428364	https://www.genecards.org/cgi-bin/carddisp.pl?gene=BCR
APOOL	Apolipoprotein O Like	Protein Coding	Q6UXV4	42	GC0XP085003	10.53312302	https://www.genecards.org/cgi-bin/carddisp.pl?gene=APOOL
MLC1	Modulator Of VRAC Current 1	Protein Coding	Q15049	55	GC22M050059	10.53148365	https://www.genecards.org/cgi-bin/carddisp.pl?gene=MLC1
GRIN2A	Glutamate Ionotropic Receptor NMDA Type Subunit 2A	Protein Coding	Q12879	64	GC16M009753	10.52488804	https://www.genecards.org/cgi-bin/carddisp.pl?gene=GRIN2A
PTH	Parathyroid Hormone	Protein Coding	P01270	58	GC11M013492	10.52435207	https://www.genecards.org/cgi-bin/carddisp.pl?gene=PTH
SMN1	Survival Of Motor Neuron 1, Telomeric	Protein Coding	Q16637	53	GC05P070924	10.50647545	https://www.genecards.org/cgi-bin/carddisp.pl?gene=SMN1
SMPD1	Sphingomyelin Phosphodiesterase 1	Protein Coding	P17405	62	GC11P006390	10.50050545	https://www.genecards.org/cgi-bin/carddisp.pl?gene=SMPD1
ATP1A3	ATPase Na+/K+ Transporting Subunit Alpha 3	Protein Coding	P13637	61	GC19M041966	10.49194527	https://www.genecards.org/cgi-bin/carddisp.pl?gene=ATP1A3
EMD	Emerin	Protein Coding	P50402	58	GC0XP154379	10.49093056	https://www.genecards.org/cgi-bin/carddisp.pl?gene=EMD
PISD	Phosphatidylserine Decarboxylase	Protein Coding	Q9UG56	53	GC22M079215	10.49080467	https://www.genecards.org/cgi-bin/carddisp.pl?gene=PISD
MIR27B	MicroRNA 27b	RNA Gene		30	GC09P102158	10.49013519	https://www.genecards.org/cgi-bin/carddisp.pl?gene=MIR27B
MMP2	Matrix Metallopeptidase 2	Protein Coding	P08253	66	GC16P097295	10.48028946	https://www.genecards.org/cgi-bin/carddisp.pl?gene=MMP2
MIR154	MicroRNA 154	RNA Gene		29	GC14P117895	10.46988678	https://www.genecards.org/cgi-bin/carddisp.pl?gene=MIR154
PAX2	Paired Box 2	Protein Coding	Q02962	59	GC10P100735	10.46637726	https://www.genecards.org/cgi-bin/carddisp.pl?gene=PAX2
ATP6V1A	ATPase H+ Transporting V1 Subunit A	Protein Coding	P38606	58	GC03P113786	10.46356201	https://www.genecards.org/cgi-bin/carddisp.pl?gene=ATP6V1A
SLC34A1	Solute Carrier Family 34 Member 1	Protein Coding	Q06495	56	GC05P187593	10.46193123	https://www.genecards.org/cgi-bin/carddisp.pl?gene=SLC34A1
HGF	Hepatocyte Growth Factor	Protein Coding	P14210	65	GC07M081699	10.46150112	https://www.genecards.org/cgi-bin/carddisp.pl?gene=HGF
AASS	Aminoadipate-Semialdehyde Synthase	Protein Coding	Q9UDR5	54	GC07M122073	10.45661545	https://www.genecards.org/cgi-bin/carddisp.pl?gene=AASS
HAX1	HCLS1 Associated Protein X-1	Protein Coding	O00165	55	GC01P167203	10.45495605	https://www.genecards.org/cgi-bin/carddisp.pl?gene=HAX1
CFAP410	Cilia And Flagella Associated Protein 410	Protein Coding	O43822	46	GC21M044344	10.43532276	https://www.genecards.org/cgi-bin/carddisp.pl?gene=CFAP410
TRIM32	Tripartite Motif Containing 32	Protein Coding	Q13049	55	GC09P116687	10.42546654	https://www.genecards.org/cgi-bin/carddisp.pl?gene=TRIM32
SCN11A	Sodium Voltage-Gated Channel Alpha Subunit 11	Protein Coding	Q9UI33	56	GC03M038862	10.42197132	https://www.genecards.org/cgi-bin/carddisp.pl?gene=SCN11A
TMEM43	Transmembrane Protein 43	Protein Coding	Q9BTV4	55	GC03P022877	10.41841888	https://www.genecards.org/cgi-bin/carddisp.pl?gene=TMEM43
HNRNPA2B1	Heterogeneous Nuclear Ribonucleoprotein A2/B1	Protein Coding	P22626	59	GC07M026174	10.414711	https://www.genecards.org/cgi-bin/carddisp.pl?gene=HNRNPA2B1
GAA	Alpha Glucosidase	Protein Coding	P10253	64	GC17P080101	10.41434097	https://www.genecards.org/cgi-bin/carddisp.pl?gene=GAA
CALM3	Calmodulin 3	Protein Coding	P0DP25	55	GC19P046601	10.40883636	https://www.genecards.org/cgi-bin/carddisp.pl?gene=CALM3
KCNA1	Potassium Voltage-Gated Channel Subfamily A Member 1	Protein Coding	Q09470	58	GC12P042065	10.394701	https://www.genecards.org/cgi-bin/carddisp.pl?gene=KCNA1
PIK3CB	Phosphatidylinositol-4,5-Bisphosphate 3-Kinase Catalytic Subunit Beta	Protein Coding	P42338	62	GC03M138652	10.39456177	https://www.genecards.org/cgi-bin/carddisp.pl?gene=PIK3CB
TNFSF10	TNF Superfamily Member 10	Protein Coding	P50591	57	GC03M172505	10.39420509	https://www.genecards.org/cgi-bin/carddisp.pl?gene=TNFSF10
NCOR1	Nuclear Receptor Corepressor 1	Protein Coding	O75376	56	GC17M016029	10.38680363	https://www.genecards.org/cgi-bin/carddisp.pl?gene=NCOR1
HFE	Homeostatic Iron Regulator	Protein Coding	Q30201	58	GC06P026087	10.38217449	https://www.genecards.org/cgi-bin/carddisp.pl?gene=HFE
CHRNE	Cholinergic Receptor Nicotinic Epsilon Subunit	Protein Coding	Q04844	58	GC17M004897	10.37500572	https://www.genecards.org/cgi-bin/carddisp.pl?gene=CHRNE
HSPA8	Heat Shock Protein Family A (Hsp70) Member 8	Protein Coding	P11142	62	GC11M123057	10.37496948	https://www.genecards.org/cgi-bin/carddisp.pl?gene=HSPA8
RAPSN	Receptor Associated Protein Of The Synapse	Protein Coding	Q13702	54	GC11M128624	10.37301254	https://www.genecards.org/cgi-bin/carddisp.pl?gene=RAPSN
CDK1	Cyclin Dependent Kinase 1	Protein Coding	P06493	61	GC10P060772	10.36372948	https://www.genecards.org/cgi-bin/carddisp.pl?gene=CDK1
ADAMTS10	ADAM Metallopeptidase With Thrombospondin Type 1 Motif 10	Protein Coding	Q9H324	55	GC19M008580	10.35752296	https://www.genecards.org/cgi-bin/carddisp.pl?gene=ADAMTS10
TPP1	Tripeptidyl Peptidase 1	Protein Coding	O14773	58	GC11M012790	10.33652592	https://www.genecards.org/cgi-bin/carddisp.pl?gene=TPP1
MED12	Mediator Complex Subunit 12	Protein Coding	Q93074	57	GC0XP071118	10.33270836	https://www.genecards.org/cgi-bin/carddisp.pl?gene=MED12
HSPA5	Heat Shock Protein Family A (Hsp70) Member 5	Protein Coding	P11021	62	GC09M125234	10.32100677	https://www.genecards.org/cgi-bin/carddisp.pl?gene=HSPA5
PGR	Progesterone Receptor	Protein Coding	P06401	63	GC11M129695	10.31592846	https://www.genecards.org/cgi-bin/carddisp.pl?gene=PGR
MAN2B1	Mannosidase Alpha Class 2B Member 1	Protein Coding	O00754	56	GC19M096268	10.2908411	https://www.genecards.org/cgi-bin/carddisp.pl?gene=MAN2B1
MYH11	Myosin Heavy Chain 11	Protein Coding	P35749	59	GC16M026124	10.28863811	https://www.genecards.org/cgi-bin/carddisp.pl?gene=MYH11
CYP2U1	Cytochrome P450 Family 2 Subfamily U Member 1	Protein Coding	Q7Z449	55	GC04P107931	10.284729	https://www.genecards.org/cgi-bin/carddisp.pl?gene=CYP2U1
ASS1	Argininosuccinate Synthase 1	Protein Coding	P00966	62	GC09P130444	10.28448105	https://www.genecards.org/cgi-bin/carddisp.pl?gene=ASS1
TGFBR2	Transforming Growth Factor Beta Receptor 2	Protein Coding	P37173	65	GC03P030623	10.28201485	https://www.genecards.org/cgi-bin/carddisp.pl?gene=TGFBR2
FGFR2	Fibroblast Growth Factor Receptor 2	Protein Coding	P21802	68	GC10M121478	10.28199577	https://www.genecards.org/cgi-bin/carddisp.pl?gene=FGFR2
FLT1	Fms Related Receptor Tyrosine Kinase 1	Protein Coding	P17948	64	GC13M028300	10.28148651	https://www.genecards.org/cgi-bin/carddisp.pl?gene=FLT1
MRS2	Magnesium Transporter MRS2	Protein Coding	Q9HD23	51	GC06P024402	10.27855873	https://www.genecards.org/cgi-bin/carddisp.pl?gene=MRS2
NCAM1	Neural Cell Adhesion Molecule 1	Protein Coding	P13591	61	GC11P112961	10.27565765	https://www.genecards.org/cgi-bin/carddisp.pl?gene=NCAM1
TUBA8	Tubulin Alpha 8	Protein Coding	Q9NY65	57	GC22P018110	10.27535534	https://www.genecards.org/cgi-bin/carddisp.pl?gene=TUBA8
ATXN3	Ataxin 3	Protein Coding	P54252	59	GC14M120874	10.26883888	https://www.genecards.org/cgi-bin/carddisp.pl?gene=ATXN3
PCDH15	Protocadherin Related 15	Protein Coding	Q96QU1	55	GC10M053802	10.2617836	https://www.genecards.org/cgi-bin/carddisp.pl?gene=PCDH15
MIR150	MicroRNA 150	RNA Gene		31	GC19M049500	10.26108074	https://www.genecards.org/cgi-bin/carddisp.pl?gene=MIR150
SNAP25	Synaptosome Associated Protein 25	Protein Coding	P60880	62	GC20P010226	10.25940132	https://www.genecards.org/cgi-bin/carddisp.pl?gene=SNAP25
MIR26A1	MicroRNA 26a-1	RNA Gene		30	GC03P037969	10.24790573	https://www.genecards.org/cgi-bin/carddisp.pl?gene=MIR26A1
ERCC3	ERCC Excision Repair 3, TFIIH Core Complex Helicase Subunit	Protein Coding	P19447	59	GC02M127257	10.24233437	https://www.genecards.org/cgi-bin/carddisp.pl?gene=ERCC3
ANK3	Ankyrin 3	Protein Coding	Q12955	55	GC10M060026	10.24075413	https://www.genecards.org/cgi-bin/carddisp.pl?gene=ANK3
ACE2	Angiotensin Converting Enzyme 2	Protein Coding	Q9BYF1	62	GC0XM015494	10.22169781	https://www.genecards.org/cgi-bin/carddisp.pl?gene=ACE2
CRAT	Carnitine O-Acetyltransferase	Protein Coding	P43155	58	GC09M129094	10.22148132	https://www.genecards.org/cgi-bin/carddisp.pl?gene=CRAT
FOXG1	Forkhead Box G1	Protein Coding	P55316	57	GC14P048061	10.22033596	https://www.genecards.org/cgi-bin/carddisp.pl?gene=FOXG1
DNMT3B	DNA Methyltransferase 3 Beta	Protein Coding	Q9UBC3	64	GC20P032762	10.21470261	https://www.genecards.org/cgi-bin/carddisp.pl?gene=DNMT3B
ITGB3	Integrin Subunit Beta 3	Protein Coding	P05106	65	GC17P123264	10.2120142	https://www.genecards.org/cgi-bin/carddisp.pl?gene=ITGB3
PRTN3	Proteinase 3	Protein Coding	P24158	59	GC19P000840	10.19881535	https://www.genecards.org/cgi-bin/carddisp.pl?gene=PRTN3
GRIN2B	Glutamate Ionotropic Receptor NMDA Type Subunit 2B	Protein Coding	Q13224	65	GC12M013437	10.19376373	https://www.genecards.org/cgi-bin/carddisp.pl?gene=GRIN2B
C11orf65	Chromosome 11 Open Reading Frame 65	Protein Coding	Q8NCR3	43	GC11M108308	10.19141388	https://www.genecards.org/cgi-bin/carddisp.pl?gene=C11orf65
NOA1	Nitric Oxide Associated 1	Protein Coding	Q8NC60	46	GC04M056963	10.19141293	https://www.genecards.org/cgi-bin/carddisp.pl?gene=NOA1
NEFL	Neurofilament Light Chain	Protein Coding	P07196	58	GC08M024950	10.18345737	https://www.genecards.org/cgi-bin/carddisp.pl?gene=NEFL
STAT5B	Signal Transducer And Activator Of Transcription 5B	Protein Coding	P51692	63	GC17M042199	10.17426491	https://www.genecards.org/cgi-bin/carddisp.pl?gene=STAT5B
LRP4	LDL Receptor Related Protein 4	Protein Coding	O75096	56	GC11M128604	10.1737051	https://www.genecards.org/cgi-bin/carddisp.pl?gene=LRP4
UNC13D	Unc-13 Homolog D	Protein Coding	Q70J99	56	GC17M075827	10.16621494	https://www.genecards.org/cgi-bin/carddisp.pl?gene=UNC13D
CDC42	Cell Division Cycle 42	Protein Coding	P60953	63	GC01P022052	10.16453362	https://www.genecards.org/cgi-bin/carddisp.pl?gene=CDC42
MKS1	MKS Transition Zone Complex Subunit 1	Protein Coding	Q9NXB0	52	GC17M058205	10.15297794	https://www.genecards.org/cgi-bin/carddisp.pl?gene=MKS1
DAG1	Dystroglycan 1	Protein Coding	Q14118	59	GC03P059881	10.15217209	https://www.genecards.org/cgi-bin/carddisp.pl?gene=DAG1
CEBPE	CCAAT Enhancer Binding Protein Epsilon	Protein Coding	Q15744	54	GC14M023117	10.1485939	https://www.genecards.org/cgi-bin/carddisp.pl?gene=CEBPE
ACTA1	Actin Alpha 1, Skeletal Muscle	Protein Coding	P68133	61	GC01M230311	10.14739037	https://www.genecards.org/cgi-bin/carddisp.pl?gene=ACTA1
FGF2	Fibroblast Growth Factor 2	Protein Coding	P09038	59	GC04P122826	10.14211655	https://www.genecards.org/cgi-bin/carddisp.pl?gene=FGF2
RBM8A	RNA Binding Motif Protein 8A	Protein Coding	Q9Y5S9	54	GC01M145921	10.13975906	https://www.genecards.org/cgi-bin/carddisp.pl?gene=RBM8A
HSPE1	Heat Shock Protein Family E (Hsp10) Member 1	Protein Coding	P61604	54	GC02P197501	10.13630772	https://www.genecards.org/cgi-bin/carddisp.pl?gene=HSPE1
TMEM67	Transmembrane Protein 67	Protein Coding	Q5HYA8	53	GC08P093754	10.12770844	https://www.genecards.org/cgi-bin/carddisp.pl?gene=TMEM67
ME3	Malic Enzyme 3	Protein Coding	Q16798	47	GC11M129524	10.116786	https://www.genecards.org/cgi-bin/carddisp.pl?gene=ME3
PSEN2	Presenilin 2	Protein Coding	P49810	62	GC01P226870	10.11492348	https://www.genecards.org/cgi-bin/carddisp.pl?gene=PSEN2
PROM1	Prominin 1	Protein Coding	O43490	59	GC04M015965	10.10686302	https://www.genecards.org/cgi-bin/carddisp.pl?gene=PROM1
MIR378A	MicroRNA 378a	RNA Gene		31	GC05P149732	10.10572624	https://www.genecards.org/cgi-bin/carddisp.pl?gene=MIR378A
BBS7	Bardet-Biedl Syndrome 7	Protein Coding	Q8IWZ6	51	GC04M121824	10.09683514	https://www.genecards.org/cgi-bin/carddisp.pl?gene=BBS7
ITGAM	Integrin Subunit Alpha M	Protein Coding	P11215	61	GC16P096773	10.09647369	https://www.genecards.org/cgi-bin/carddisp.pl?gene=ITGAM
PHOX2B	Paired Like Homeobox 2B	Protein Coding	Q99453	57	GC04M041746	10.0844059	https://www.genecards.org/cgi-bin/carddisp.pl?gene=PHOX2B
IDH3A	Isocitrate Dehydrogenase (NAD(+)) 3 Catalytic Subunit Alpha	Protein Coding	P50213	55	GC15P078131	10.08276081	https://www.genecards.org/cgi-bin/carddisp.pl?gene=IDH3A
GLI3	GLI Family Zinc Finger 3	Protein Coding	P10071	62	GC07M041960	10.07991219	https://www.genecards.org/cgi-bin/carddisp.pl?gene=GLI3
CLN8	CLN8 Transmembrane ER And ERGIC Protein	Protein Coding	Q9UBY8	52	GC08P001755	10.07203484	https://www.genecards.org/cgi-bin/carddisp.pl?gene=CLN8
SCN1B	Sodium Voltage-Gated Channel Beta Subunit 1	Protein Coding	Q07699	58	GC19P035030	10.0696764	https://www.genecards.org/cgi-bin/carddisp.pl?gene=SCN1B
SLC25A36	Solute Carrier Family 25 Member 36	Protein Coding	Q96CQ1	47	GC03P140941	10.06315136	https://www.genecards.org/cgi-bin/carddisp.pl?gene=SLC25A36
AGRN	Agrin	Protein Coding	O00468	58	GC01P001020	10.05655384	https://www.genecards.org/cgi-bin/carddisp.pl?gene=AGRN
CXCR4	C-X-C Motif Chemokine Receptor 4	Protein Coding	P61073	66	GC02M136114	10.05638981	https://www.genecards.org/cgi-bin/carddisp.pl?gene=CXCR4
HEPACAM	Hepatic And Glial Cell Adhesion Molecule	Protein Coding	Q14CZ8	52	GC11M124919	10.05563164	https://www.genecards.org/cgi-bin/carddisp.pl?gene=HEPACAM
CTC1	CST Telomere Replication Complex Component 1	Protein Coding	Q2NKJ3	49	GC17M084200	10.03943443	https://www.genecards.org/cgi-bin/carddisp.pl?gene=CTC1
SLC3A1	Solute Carrier Family 3 Member 1	Protein Coding	Q07837	60	GC02P044275	10.0273695	https://www.genecards.org/cgi-bin/carddisp.pl?gene=SLC3A1
MIR223	MicroRNA 223	RNA Gene		30	GC0XP066018	10.02447319	https://www.genecards.org/cgi-bin/carddisp.pl?gene=MIR223
BBC3	BCL2 Binding Component 3	Protein Coding	Q96PG8	53	GC19M047220	10.02346802	https://www.genecards.org/cgi-bin/carddisp.pl?gene=BBC3
NOS1	Nitric Oxide Synthase 1	Protein Coding	P29475	62	GC12M117208	10.01860714	https://www.genecards.org/cgi-bin/carddisp.pl?gene=NOS1
SLC12A2	Solute Carrier Family 12 Member 2	Protein Coding	P55011	62	GC05P128083	10.00805187	https://www.genecards.org/cgi-bin/carddisp.pl?gene=SLC12A2
GJB1	Gap Junction Protein Beta 1	Protein Coding	P08034	60	GC0XP071212	10.00778294	https://www.genecards.org/cgi-bin/carddisp.pl?gene=GJB1
PIK3CD	Phosphatidylinositol-4,5-Bisphosphate 3-Kinase Catalytic Subunit Delta	Protein Coding	O00329	66	GC01P051042	10.0068121	https://www.genecards.org/cgi-bin/carddisp.pl?gene=PIK3CD
PMAIP1	Phorbol-12-Myristate-13-Acetate-Induced Protein 1	Protein Coding	Q13794	52	GC18P059899	10.00519943	https://www.genecards.org/cgi-bin/carddisp.pl?gene=PMAIP1
HBB	Hemoglobin Subunit Beta	Protein Coding	P68871	58	GC11M012709	10.00039387	https://www.genecards.org/cgi-bin/carddisp.pl?gene=HBB
ASNS	Asparagine Synthetase (Glutamine-Hydrolyzing)	Protein Coding	P08243	59	GC07M097854	10.00035858	https://www.genecards.org/cgi-bin/carddisp.pl?gene=ASNS
GRIA3	Glutamate Ionotropic Receptor AMPA Type Subunit 3	Protein Coding	P42263	63	GC0XP123184	9.997926712	https://www.genecards.org/cgi-bin/carddisp.pl?gene=GRIA3
SLC25A28	Solute Carrier Family 25 Member 28	Protein Coding	Q96A46	46	GC10M099610	9.983515739	https://www.genecards.org/cgi-bin/carddisp.pl?gene=SLC25A28
PTGS2	Prostaglandin-Endoperoxide Synthase 2	Protein Coding	P35354	62	GC01M186671	9.978393555	https://www.genecards.org/cgi-bin/carddisp.pl?gene=PTGS2
ABCA1	ATP Binding Cassette Subfamily A Member 1	Protein Coding	O95477	62	GC09M104781	9.976629257	https://www.genecards.org/cgi-bin/carddisp.pl?gene=ABCA1
HMGCR	3-Hydroxy-3-Methylglutaryl-CoA Reductase	Protein Coding	P04035	61	GC05P075336	9.970445633	https://www.genecards.org/cgi-bin/carddisp.pl?gene=HMGCR
PAH	Phenylalanine Hydroxylase	Protein Coding	P00439	60	GC12M102836	9.966335297	https://www.genecards.org/cgi-bin/carddisp.pl?gene=PAH
PRNP	Prion Protein (Kanno Blood Group)	Protein Coding	F7VJQ1	61	GC20P004686	9.962387085	https://www.genecards.org/cgi-bin/carddisp.pl?gene=PRNP
SLC1A3	Solute Carrier Family 1 Member 3	Protein Coding	P43003	62	GC05P036702	9.961880684	https://www.genecards.org/cgi-bin/carddisp.pl?gene=SLC1A3
FGF23	Fibroblast Growth Factor 23	Protein Coding	Q9GZV9	59	GC12M004368	9.96096611	https://www.genecards.org/cgi-bin/carddisp.pl?gene=FGF23
HARS1	Histidyl-TRNA Synthetase 1	Protein Coding	P12081	57	GC05M140673	9.959384918	https://www.genecards.org/cgi-bin/carddisp.pl?gene=HARS1
DHCR24	24-Dehydrocholesterol Reductase	Protein Coding	Q15392	57	GC01M054849	9.958329201	https://www.genecards.org/cgi-bin/carddisp.pl?gene=DHCR24
CLN5	CLN5 Intracellular Trafficking Protein	Protein Coding	O75503	53	GC13P076990	9.958208084	https://www.genecards.org/cgi-bin/carddisp.pl?gene=CLN5
ACSL4	Acyl-CoA Synthetase Long Chain Family Member 4	Protein Coding	O60488	59	GC0XM109624	9.949021339	https://www.genecards.org/cgi-bin/carddisp.pl?gene=ACSL4
HCN4	Hyperpolarization Activated Cyclic Nucleotide Gated Potassium Channel 4	Protein Coding	Q9Y3Q4	60	GC15M073319	9.940701485	https://www.genecards.org/cgi-bin/carddisp.pl?gene=HCN4
WARS2-AS1	WARS2 Antisense RNA 1	RNA Gene		21	GC01P119141	9.934116364	https://www.genecards.org/cgi-bin/carddisp.pl?gene=WARS2-AS1
LOC129931299	ATAC-STARR-Seq Lymphoblastoid Active Region 1590	Functional Element		8	GC01P119145	9.934116364	https://www.genecards.org/cgi-bin/carddisp.pl?gene=LOC129931299
LOC130058183	ATAC-STARR-Seq Lymphoblastoid Silent Region 7002	Functional Element		8	GC16P101933	9.929930687	https://www.genecards.org/cgi-bin/carddisp.pl?gene=LOC130058183
CAV1	Caveolin 1	Protein Coding	Q03135	62	GC07P116524	9.923752785	https://www.genecards.org/cgi-bin/carddisp.pl?gene=CAV1
ACTC1	Actin Alpha Cardiac Muscle 1	Protein Coding	P68032	57	GC15M034790	9.923416138	https://www.genecards.org/cgi-bin/carddisp.pl?gene=ACTC1
SIRT4	Sirtuin 4	Protein Coding	Q9Y6E7	50	GC12P120291	9.917578697	https://www.genecards.org/cgi-bin/carddisp.pl?gene=SIRT4
MIR9-1	MicroRNA 9-1	RNA Gene		29	GC01M156420	9.914211273	https://www.genecards.org/cgi-bin/carddisp.pl?gene=MIR9-1
MSH6	MutS Homolog 6	Protein Coding	P52701	62	GC02P047695	9.905029297	https://www.genecards.org/cgi-bin/carddisp.pl?gene=MSH6
MAIP1	Matrix AAA Peptidase Interacting Protein 1	Protein Coding	Q8WWC4	40	GC02P199956	9.894119263	https://www.genecards.org/cgi-bin/carddisp.pl?gene=MAIP1
GCG	Glucagon	Protein Coding	P01275	55	GC02M162142	9.885808945	https://www.genecards.org/cgi-bin/carddisp.pl?gene=GCG
NME4	NME/NM23 Nucleoside Diphosphate Kinase 4	Protein Coding	O00746	54	GC16P000396	9.882847786	https://www.genecards.org/cgi-bin/carddisp.pl?gene=NME4
CRYAB	Crystallin Alpha B	Protein Coding	P02511	59	GC11M111908	9.881961823	https://www.genecards.org/cgi-bin/carddisp.pl?gene=CRYAB
CST3	Cystatin C	Protein Coding	P01034	56	GC20M023970	9.877778053	https://www.genecards.org/cgi-bin/carddisp.pl?gene=CST3
RPS6KA3	Ribosomal Protein S6 Kinase A3	Protein Coding	P51812	66	GC0XM020149	9.877700806	https://www.genecards.org/cgi-bin/carddisp.pl?gene=RPS6KA3
STX11	Syntaxin 11	Protein Coding	O75558	54	GC06P146733	9.876018524	https://www.genecards.org/cgi-bin/carddisp.pl?gene=STX11
BBS9	Bardet-Biedl Syndrome 9	Protein Coding	Q3SYG4	52	GC07P033898	9.859695435	https://www.genecards.org/cgi-bin/carddisp.pl?gene=BBS9
YAP1	Yes1 Associated Transcriptional Regulator	Protein Coding	P46937	60	GC11P102110	9.857883453	https://www.genecards.org/cgi-bin/carddisp.pl?gene=YAP1
RPE65	Retinoid Isomerohydrolase RPE65	Protein Coding	Q16518	58	GC01M068428	9.855433464	https://www.genecards.org/cgi-bin/carddisp.pl?gene=RPE65
DLG4	Discs Large MAGUK Scaffold Protein 4	Protein Coding	P78352	61	GC17M084127	9.84094429	https://www.genecards.org/cgi-bin/carddisp.pl?gene=DLG4
CALR	Calreticulin	Protein Coding	P27797	64	GC19P012938	9.840192795	https://www.genecards.org/cgi-bin/carddisp.pl?gene=CALR
PRKDC	Protein Kinase, DNA-Activated, Catalytic Subunit	Protein Coding	P78527	63	GC08M047773	9.839646339	https://www.genecards.org/cgi-bin/carddisp.pl?gene=PRKDC
SOX2	SRY-Box Transcription Factor 2	Protein Coding	P48431	59	GC03P181711	9.83671093	https://www.genecards.org/cgi-bin/carddisp.pl?gene=SOX2
ECI1	Enoyl-CoA Delta Isomerase 1	Protein Coding	P42126	48	GC16M002239	9.832467079	https://www.genecards.org/cgi-bin/carddisp.pl?gene=ECI1
MIR29C	MicroRNA 29c	RNA Gene		27	GC01M207835	9.830627441	https://www.genecards.org/cgi-bin/carddisp.pl?gene=MIR29C
PRICKLE2	Prickle Planar Cell Polarity Protein 2	Protein Coding	Q7Z3G6	52	GC03M064092	9.825933456	https://www.genecards.org/cgi-bin/carddisp.pl?gene=PRICKLE2
TTC7A	Tetratricopeptide Repeat Domain 7A	Protein Coding	Q9ULT0	52	GC02P046921	9.822739601	https://www.genecards.org/cgi-bin/carddisp.pl?gene=TTC7A
CKB	Creatine Kinase B	Protein Coding	P12277	58	GC14M103519	9.817079544	https://www.genecards.org/cgi-bin/carddisp.pl?gene=CKB
ICAM1	Intercellular Adhesion Molecule 1	Protein Coding	P05362	63	GC19P122290	9.812636375	https://www.genecards.org/cgi-bin/carddisp.pl?gene=ICAM1
BTD	Biotinidase	Protein Coding	P43251	58	GC03P022930	9.805849075	https://www.genecards.org/cgi-bin/carddisp.pl?gene=BTD
MYLK	Myosin Light Chain Kinase	Protein Coding	Q15746	65	GC03M123610	9.805146217	https://www.genecards.org/cgi-bin/carddisp.pl?gene=MYLK
ATP1A2	ATPase Na+/K+ Transporting Subunit Alpha 2	Protein Coding	P50993	61	GC01P160115	9.804079056	https://www.genecards.org/cgi-bin/carddisp.pl?gene=ATP1A2
RPUSD3	RNA Pseudouridine Synthase D3	Protein Coding	Q6P087	40	GC03M009839	9.788504601	https://www.genecards.org/cgi-bin/carddisp.pl?gene=RPUSD3
CYP1B1	Cytochrome P450 Family 1 Subfamily B Member 1	Protein Coding	Q16678	60	GC02M038066	9.784721375	https://www.genecards.org/cgi-bin/carddisp.pl?gene=CYP1B1
OXT	Oxytocin/Neurophysin I Prepropeptide	Protein Coding	P01178	51	GC20P008958	9.784617424	https://www.genecards.org/cgi-bin/carddisp.pl?gene=OXT
THPO	Thrombopoietin	Protein Coding	P40225	56	GC03M184371	9.780590057	https://www.genecards.org/cgi-bin/carddisp.pl?gene=THPO
CHRND	Cholinergic Receptor Nicotinic Delta Subunit	Protein Coding	Q07001	55	GC02P232525	9.780546188	https://www.genecards.org/cgi-bin/carddisp.pl?gene=CHRND
NAGA	Alpha-N-Acetylgalactosaminidase	Protein Coding	P17050	58	GC22M042058	9.775239944	https://www.genecards.org/cgi-bin/carddisp.pl?gene=NAGA
PSAT1	Phosphoserine Aminotransferase 1	Protein Coding	Q9Y617	59	GC09P078297	9.77382946	https://www.genecards.org/cgi-bin/carddisp.pl?gene=PSAT1
PCDH19	Protocadherin 19	Protein Coding	Q8TAB3	56	GC0XM100291	9.762523651	https://www.genecards.org/cgi-bin/carddisp.pl?gene=PCDH19
SLC12A3	Solute Carrier Family 12 Member 3	Protein Coding	P55017	60	GC16P056865	9.760676384	https://www.genecards.org/cgi-bin/carddisp.pl?gene=SLC12A3
AAAS	Aladin WD Repeat Nucleoporin	Protein Coding	Q9NRG9	53	GC12M053307	9.745473862	https://www.genecards.org/cgi-bin/carddisp.pl?gene=AAAS
ADNP	Activity Dependent Neuroprotector Homeobox	Protein Coding	Q9H2P0	56	GC20M050888	9.731483459	https://www.genecards.org/cgi-bin/carddisp.pl?gene=ADNP
ABCB11	ATP Binding Cassette Subfamily B Member 11	Protein Coding	O95342	59	GC02M168922	9.725649834	https://www.genecards.org/cgi-bin/carddisp.pl?gene=ABCB11
PLG	Plasminogen	Protein Coding	P00747	62	GC06P160702	9.710835457	https://www.genecards.org/cgi-bin/carddisp.pl?gene=PLG
MOGS	Mannosyl-Oligosaccharide Glucosidase	Protein Coding	Q13724	56	GC02M074461	9.706221581	https://www.genecards.org/cgi-bin/carddisp.pl?gene=MOGS
MCPH1	Microcephalin 1	Protein Coding	Q8NEM0	52	GC08P006406	9.705965042	https://www.genecards.org/cgi-bin/carddisp.pl?gene=MCPH1
TBC1D24	TBC1 Domain Family Member 24	Protein Coding	Q9ULP9	51	GC16P002475	9.700618744	https://www.genecards.org/cgi-bin/carddisp.pl?gene=TBC1D24
SYNE1	Spectrin Repeat Containing Nuclear Envelope Protein 1	Protein Coding	Q8NF91	54	GC06M152121	9.700462341	https://www.genecards.org/cgi-bin/carddisp.pl?gene=SYNE1
ELP1	Elongator Acetyltransferase Complex Subunit 1	Protein Coding	O95163	56	GC09M111724	9.697143555	https://www.genecards.org/cgi-bin/carddisp.pl?gene=ELP1
ADSL	Adenylosuccinate Lyase	Protein Coding	P30566	59	GC22P040346	9.694406509	https://www.genecards.org/cgi-bin/carddisp.pl?gene=ADSL
TRA-TGC7-1	TRNA-Ala (Anticodon TGC) 7-1	RNA Gene		15	GC06M096896	9.694309235	https://www.genecards.org/cgi-bin/carddisp.pl?gene=TRA-TGC7-1
DMPK	DM1 Protein Kinase	Protein Coding	Q09013	60	GC19M045769	9.685371399	https://www.genecards.org/cgi-bin/carddisp.pl?gene=DMPK
BRAT1	BRCA1 Associated ATM Activator 1	Protein Coding	Q6PJG6	50	GC07M003582	9.682727814	https://www.genecards.org/cgi-bin/carddisp.pl?gene=BRAT1
DIAPH1	Diaphanous Related Formin 1	Protein Coding	O60610	60	GC05M141516	9.681470871	https://www.genecards.org/cgi-bin/carddisp.pl?gene=DIAPH1
SCN4A	Sodium Voltage-Gated Channel Alpha Subunit 4	Protein Coding	P35499	58	GC17M063938	9.677780151	https://www.genecards.org/cgi-bin/carddisp.pl?gene=SCN4A
CHCHD1	Coiled-Coil-Helix-Coiled-Coil-Helix Domain Containing 1	Protein Coding	Q96BP2	42	GC10P073782	9.675882339	https://www.genecards.org/cgi-bin/carddisp.pl?gene=CHCHD1
RAI1	Retinoic Acid Induced 1	Protein Coding	Q7Z5J4	52	GC17P122253	9.675170898	https://www.genecards.org/cgi-bin/carddisp.pl?gene=RAI1
TBX1	T-Box Transcription Factor 1	Protein Coding	O43435	55	GC22P075378	9.674367905	https://www.genecards.org/cgi-bin/carddisp.pl?gene=TBX1
CFL2	Cofilin 2	Protein Coding	Q9Y281	57	GC14M034706	9.671216965	https://www.genecards.org/cgi-bin/carddisp.pl?gene=CFL2
MIR30D	MicroRNA 30d	RNA Gene		27	GC08M134804	9.668790817	https://www.genecards.org/cgi-bin/carddisp.pl?gene=MIR30D
ATL1	Atlastin GTPase 1	Protein Coding	Q8WXF7	53	GC14P050532	9.663072586	https://www.genecards.org/cgi-bin/carddisp.pl?gene=ATL1
NBN	Nibrin	Protein Coding	O60934	62	GC08M089933	9.656541824	https://www.genecards.org/cgi-bin/carddisp.pl?gene=NBN
RIBC1	RIB43A Domain With Coiled-Coils 1	Protein Coding	Q8N443	41	GC0XP053422	9.65021801	https://www.genecards.org/cgi-bin/carddisp.pl?gene=RIBC1
SELP	Selectin P	Protein Coding	P16109	59	GC01M169558	9.650056839	https://www.genecards.org/cgi-bin/carddisp.pl?gene=SELP
TGFB3	Transforming Growth Factor Beta 3	Protein Coding	P10600	61	GC14M075958	9.63351059	https://www.genecards.org/cgi-bin/carddisp.pl?gene=TGFB3
AKAP1	A-Kinase Anchoring Protein 1	Protein Coding	Q92667	54	GC17P057085	9.632530212	https://www.genecards.org/cgi-bin/carddisp.pl?gene=AKAP1
MET	MET Proto-Oncogene, Receptor Tyrosine Kinase	Protein Coding	P08581	67	GC07P116672	9.622840881	https://www.genecards.org/cgi-bin/carddisp.pl?gene=MET
GRIN1	Glutamate Ionotropic Receptor NMDA Type Subunit 1	Protein Coding	Q05586	63	GC09P137138	9.621873856	https://www.genecards.org/cgi-bin/carddisp.pl?gene=GRIN1
PRDX5	Peroxiredoxin 5	Protein Coding	P30044	56	GC11P094484	9.621023178	https://www.genecards.org/cgi-bin/carddisp.pl?gene=PRDX5
ESR2	Estrogen Receptor 2	Protein Coding	Q92731	61	GC14M064084	9.609653473	https://www.genecards.org/cgi-bin/carddisp.pl?gene=ESR2
NRXN1	Neurexin 1	Protein Coding	Q9ULB1	60	GC02M049918	9.606338501	https://www.genecards.org/cgi-bin/carddisp.pl?gene=NRXN1
PON1	Paraoxonase 1	Protein Coding	P27169	60	GC07M095297	9.605909348	https://www.genecards.org/cgi-bin/carddisp.pl?gene=PON1
INSR	Insulin Receptor	Protein Coding	P06213	67	GC19M007112	9.598266602	https://www.genecards.org/cgi-bin/carddisp.pl?gene=INSR
AVPR2	Arginine Vasopressin Receptor 2	Protein Coding	P30518	59	GC0XP153902	9.595842361	https://www.genecards.org/cgi-bin/carddisp.pl?gene=AVPR2
LOC130058184	ATAC-STARR-Seq Lymphoblastoid Active Region 10237	Functional Element		8	GC16P101934	9.587309837	https://www.genecards.org/cgi-bin/carddisp.pl?gene=LOC130058184
AHI1	Abelson Helper Integration Site 1	Protein Coding	Q8N157	54	GC06M135283	9.585468292	https://www.genecards.org/cgi-bin/carddisp.pl?gene=AHI1
CDK4	Cyclin Dependent Kinase 4	Protein Coding	P11802	67	GC12M059651	9.5831604	https://www.genecards.org/cgi-bin/carddisp.pl?gene=CDK4
CHRNB1	Cholinergic Receptor Nicotinic Beta 1 Subunit	Protein Coding	P11230	58	GC17P121915	9.566898346	https://www.genecards.org/cgi-bin/carddisp.pl?gene=CHRNB1
CLCNKB	Chloride Voltage-Gated Channel Kb	Protein Coding	P51801	55	GC01P051565	9.563014984	https://www.genecards.org/cgi-bin/carddisp.pl?gene=CLCNKB
MUC1	Mucin 1, Cell Surface Associated	Protein Coding	P15941	61	GC01M155185	9.560705185	https://www.genecards.org/cgi-bin/carddisp.pl?gene=MUC1
MTTP	Microsomal Triglyceride Transfer Protein	Protein Coding	P55157	57	GC04P099563	9.554693222	https://www.genecards.org/cgi-bin/carddisp.pl?gene=MTTP
ROMO1	Reactive Oxygen Species Modulator 1	Protein Coding	P60602	41	GC20P035699	9.553162575	https://www.genecards.org/cgi-bin/carddisp.pl?gene=ROMO1
RAD21	RAD21 Cohesin Complex Component	Protein Coding	O60216	58	GC08M116846	9.547430038	https://www.genecards.org/cgi-bin/carddisp.pl?gene=RAD21
GAN	Gigaxonin	Protein Coding	Q9H2C0	53	GC16P098135	9.538869858	https://www.genecards.org/cgi-bin/carddisp.pl?gene=GAN
GJA1	Gap Junction Protein Alpha 1	Protein Coding	P17302	63	GC06P146071	9.533172607	https://www.genecards.org/cgi-bin/carddisp.pl?gene=GJA1
KCNJ2	Potassium Inwardly Rectifying Channel Subfamily J Member 2	Protein Coding	P63252	61	GC17P070168	9.524435043	https://www.genecards.org/cgi-bin/carddisp.pl?gene=KCNJ2
COCH	Cochlin	Protein Coding	O43405	54	GC14P030874	9.523228645	https://www.genecards.org/cgi-bin/carddisp.pl?gene=COCH
DPYS	Dihydropyrimidinase	Protein Coding	Q14117	58	GC08M104331	9.516174316	https://www.genecards.org/cgi-bin/carddisp.pl?gene=DPYS
MIR183	MicroRNA 183	RNA Gene		27	GC07M129887	9.513391495	https://www.genecards.org/cgi-bin/carddisp.pl?gene=MIR183
PRELID1	PRELI Domain Containing 1	Protein Coding	Q9Y255	47	GC05P187584	9.512763977	https://www.genecards.org/cgi-bin/carddisp.pl?gene=PRELID1
BNIP3L	BCL2 Interacting Protein 3 Like	Protein Coding	O60238	55	GC08P026383	9.511360168	https://www.genecards.org/cgi-bin/carddisp.pl?gene=BNIP3L
VAPB	VAMP Associated Protein B And C	Protein Coding	O95292	57	GC20P058389	9.507865906	https://www.genecards.org/cgi-bin/carddisp.pl?gene=VAPB
KDM5C	Lysine Demethylase 5C	Protein Coding	P41229	59	GC0XM053176	9.506147385	https://www.genecards.org/cgi-bin/carddisp.pl?gene=KDM5C
ARG1	Arginase 1	Protein Coding	P05089	62	GC06P146254	9.505072594	https://www.genecards.org/cgi-bin/carddisp.pl?gene=ARG1
POLE	DNA Polymerase Epsilon, Catalytic Subunit	Protein Coding	Q07864	60	GC12M132789	9.501854897	https://www.genecards.org/cgi-bin/carddisp.pl?gene=POLE
SMC3	Structural Maintenance Of Chromosomes 3	Protein Coding	Q9UQE7	60	GC10P110567	9.498668671	https://www.genecards.org/cgi-bin/carddisp.pl?gene=SMC3
PRDM13	PR/SET Domain 13	Protein Coding	Q9H4Q3	46	GC06P099606	9.496897697	https://www.genecards.org/cgi-bin/carddisp.pl?gene=PRDM13
MIR20A	MicroRNA 20a	RNA Gene		29	GC13P091699	9.493816376	https://www.genecards.org/cgi-bin/carddisp.pl?gene=MIR20A
FIP1L1	Factor Interacting With PAPOLA And CPSF1	Protein Coding	Q6UN15	52	GC04P053543	9.49105072	https://www.genecards.org/cgi-bin/carddisp.pl?gene=FIP1L1
YRDC	YrdC N6-Threonylcarbamoyltransferase Domain Containing	Protein Coding	Q86U90	45	GC01M037802	9.490695	https://www.genecards.org/cgi-bin/carddisp.pl?gene=YRDC
ALG14	ALG14 UDP-N-Acetylglucosaminyltransferase Subunit	Protein Coding	Q96F25	52	GC01M094974	9.486351013	https://www.genecards.org/cgi-bin/carddisp.pl?gene=ALG14
PKHD1	PKHD1 Ciliary IPT Domain Containing Fibrocystin/Polyductin	Protein Coding	P08F94	51	GC06M097451	9.486143112	https://www.genecards.org/cgi-bin/carddisp.pl?gene=PKHD1
JAK3	Janus Kinase 3	Protein Coding	P52333	64	GC19M017824	9.481955528	https://www.genecards.org/cgi-bin/carddisp.pl?gene=JAK3
DNAJA3	DnaJ Heat Shock Protein Family (Hsp40) Member A3	Protein Coding	Q96EY1	48	GC16P004425	9.480919838	https://www.genecards.org/cgi-bin/carddisp.pl?gene=DNAJA3
KMT2C	Lysine Methyltransferase 2C	Protein Coding	Q8NEZ4	56	GC07M152134	9.480199814	https://www.genecards.org/cgi-bin/carddisp.pl?gene=KMT2C
MBD5	Methyl-CpG Binding Domain Protein 5	Protein Coding	Q9P267	51	GC02P148027	9.475897789	https://www.genecards.org/cgi-bin/carddisp.pl?gene=MBD5
MIRLET7B	MicroRNA Let-7b	RNA Gene		29	GC22P076285	9.462944031	https://www.genecards.org/cgi-bin/carddisp.pl?gene=MIRLET7B
PMS2	PMS1 Homolog 2, Mismatch Repair System Component	Protein Coding	P54278	62	GC07M005973	9.458182335	https://www.genecards.org/cgi-bin/carddisp.pl?gene=PMS2
RPIA	Ribose 5-Phosphate Isomerase A	Protein Coding	P49247	55	GC02P088691	9.43157196	https://www.genecards.org/cgi-bin/carddisp.pl?gene=RPIA
MPL	MPL Proto-Oncogene, Thrombopoietin Receptor	Protein Coding	P40238	61	GC01P043337	9.431142807	https://www.genecards.org/cgi-bin/carddisp.pl?gene=MPL
SERPINC1	Serpin Family C Member 1	Protein Coding	P01008	63	GC01M175000	9.429131508	https://www.genecards.org/cgi-bin/carddisp.pl?gene=SERPINC1
MIR33A	MicroRNA 33a	RNA Gene		28	GC22P041900	9.424886703	https://www.genecards.org/cgi-bin/carddisp.pl?gene=MIR33A
NAMPT	Nicotinamide Phosphoribosyltransferase	Protein Coding	P43490	60	GC07M106248	9.419024467	https://www.genecards.org/cgi-bin/carddisp.pl?gene=NAMPT
MIR107	MicroRNA 107	RNA Gene		29	GC10M089604	9.390880585	https://www.genecards.org/cgi-bin/carddisp.pl?gene=MIR107
TRAK1	Trafficking Kinesin Protein 1	Protein Coding	Q9UPV9	53	GC03P042065	9.379333496	https://www.genecards.org/cgi-bin/carddisp.pl?gene=TRAK1
JUP	Junction Plakoglobin	Protein Coding	P14923	62	GC17M041754	9.367875099	https://www.genecards.org/cgi-bin/carddisp.pl?gene=JUP
SIGMAR1	Sigma Non-Opioid Intracellular Receptor 1	Protein Coding	Q99720	59	GC09M034634	9.363927841	https://www.genecards.org/cgi-bin/carddisp.pl?gene=SIGMAR1
RELA	RELA Proto-Oncogene, NF-KB Subunit	Protein Coding	Q04206	64	GC11M065653	9.35403347	https://www.genecards.org/cgi-bin/carddisp.pl?gene=RELA
BCKDK	Branched Chain Keto Acid Dehydrogenase Kinase	Protein Coding	O14874	58	GC16P096767	9.346400261	https://www.genecards.org/cgi-bin/carddisp.pl?gene=BCKDK
LEPR	Leptin Receptor	Protein Coding	P48357	63	GC01P065444	9.346198082	https://www.genecards.org/cgi-bin/carddisp.pl?gene=LEPR
FAH	Fumarylacetoacetate Hydrolase	Protein Coding	P16930	59	GC15P080152	9.344268799	https://www.genecards.org/cgi-bin/carddisp.pl?gene=FAH
FOLR1	Folate Receptor Alpha	Protein Coding	P15328	62	GC11P095015	9.34083271	https://www.genecards.org/cgi-bin/carddisp.pl?gene=FOLR1
GDI1	GDP Dissociation Inhibitor 1	Protein Coding	P31150	58	GC0XP154436	9.334356308	https://www.genecards.org/cgi-bin/carddisp.pl?gene=GDI1
SRD5A2	Steroid 5 Alpha-Reductase 2	Protein Coding	P31213	55	GC02M031522	9.332159042	https://www.genecards.org/cgi-bin/carddisp.pl?gene=SRD5A2
MIR95	MicroRNA 95	RNA Gene		27	GC04M008018	9.322021484	https://www.genecards.org/cgi-bin/carddisp.pl?gene=MIR95
KDR	Kinase Insert Domain Receptor	Protein Coding	P35968	67	GC04M055078	9.319652557	https://www.genecards.org/cgi-bin/carddisp.pl?gene=KDR
VLDLR	Very Low Density Lipoprotein Receptor	Protein Coding	P98155	62	GC09P002611	9.315578461	https://www.genecards.org/cgi-bin/carddisp.pl?gene=VLDLR
HNF1A	HNF1 Homeobox A	Protein Coding	P20823	59	GC12P120978	9.311311722	https://www.genecards.org/cgi-bin/carddisp.pl?gene=HNF1A
PLA2G4A	Phospholipase A2 Group IVA	Protein Coding	P47712	61	GC01P186798	9.30787468	https://www.genecards.org/cgi-bin/carddisp.pl?gene=PLA2G4A
SYN1	Synapsin I	Protein Coding	P17600	58	GC0XM047571	9.296962738	https://www.genecards.org/cgi-bin/carddisp.pl?gene=SYN1
ACTG1	Actin Gamma 1	Protein Coding	P63261	59	GC17M081509	9.29603672	https://www.genecards.org/cgi-bin/carddisp.pl?gene=ACTG1
ADGRG1	Adhesion G Protein-Coupled Receptor G1	Protein Coding	Q9Y653	55	GC16P057610	9.294831276	https://www.genecards.org/cgi-bin/carddisp.pl?gene=ADGRG1
RPGR	Retinitis Pigmentosa GTPase Regulator	Protein Coding	Q92834	54	GC0XM038269	9.29107666	https://www.genecards.org/cgi-bin/carddisp.pl?gene=RPGR
PCNA	Proliferating Cell Nuclear Antigen	Protein Coding	P12004	63	GC20M005114	9.288731575	https://www.genecards.org/cgi-bin/carddisp.pl?gene=PCNA
RAB3GAP2	RAB3 GTPase Activating Non-Catalytic Protein Subunit 2	Protein Coding	Q9H2M9	52	GC01M220237	9.286414146	https://www.genecards.org/cgi-bin/carddisp.pl?gene=RAB3GAP2
HK2	Hexokinase 2	Protein Coding	P52789	59	GC02P075073	9.286221504	https://www.genecards.org/cgi-bin/carddisp.pl?gene=HK2
MIR10B	MicroRNA 10b	RNA Gene		31	GC02P176150	9.280649185	https://www.genecards.org/cgi-bin/carddisp.pl?gene=MIR10B
TLR2	Toll Like Receptor 2	Protein Coding	O60603	65	GC04P153684	9.261398315	https://www.genecards.org/cgi-bin/carddisp.pl?gene=TLR2
COL4A3	Collagen Type IV Alpha 3 Chain	Protein Coding	Q01955	59	GC02P227164	9.258457184	https://www.genecards.org/cgi-bin/carddisp.pl?gene=COL4A3
LCK	LCK Proto-Oncogene, Src Family Tyrosine Kinase	Protein Coding	P06239	64	GC01P032251	9.248479843	https://www.genecards.org/cgi-bin/carddisp.pl?gene=LCK
PIK3R1	Phosphoinositide-3-Kinase Regulatory Subunit 1	Protein Coding	P27986	64	GC05P068215	9.244878769	https://www.genecards.org/cgi-bin/carddisp.pl?gene=PIK3R1
UMOD	Uromodulin	Protein Coding	P07911	55	GC16M026264	9.23945713	https://www.genecards.org/cgi-bin/carddisp.pl?gene=UMOD
VRK1	VRK Serine/Threonine Kinase 1	Protein Coding	Q99986	60	GC14P096797	9.238963127	https://www.genecards.org/cgi-bin/carddisp.pl?gene=VRK1
ATF6	Activating Transcription Factor 6	Protein Coding	P18850	61	GC01P161766	9.234241486	https://www.genecards.org/cgi-bin/carddisp.pl?gene=ATF6
SYNJ1	Synaptojanin 1	Protein Coding	O43426	58	GC21M032628	9.229995728	https://www.genecards.org/cgi-bin/carddisp.pl?gene=SYNJ1
SKIC2	SKI2 Subunit Of Superkiller Complex	Protein Coding	Q15477	54	GC06P155917	9.228244781	https://www.genecards.org/cgi-bin/carddisp.pl?gene=SKIC2
GALNS	Galactosamine (N-Acetyl)-6-Sulfatase	Protein Coding	P34059	62	GC16M088813	9.217697144	https://www.genecards.org/cgi-bin/carddisp.pl?gene=GALNS
TRAPPC11	Trafficking Protein Particle Complex Subunit 11	Protein Coding	Q7Z392	50	GC04P183659	9.214568138	https://www.genecards.org/cgi-bin/carddisp.pl?gene=TRAPPC11
DBH	Dopamine Beta-Hydroxylase	Protein Coding	P09172	64	GC09P133636	9.202223778	https://www.genecards.org/cgi-bin/carddisp.pl?gene=DBH
ADGRV1	Adhesion G Protein-Coupled Receptor V1	Protein Coding	Q8WXG9	53	GC05P090529	9.194665909	https://www.genecards.org/cgi-bin/carddisp.pl?gene=ADGRV1
IL1RAPL1	Interleukin 1 Receptor Accessory Protein Like 1	Protein Coding	Q9NZN1	57	GC0XP028605	9.190979004	https://www.genecards.org/cgi-bin/carddisp.pl?gene=IL1RAPL1
IL7R	Interleukin 7 Receptor	Protein Coding	P16871	59	GC05P035852	9.186832428	https://www.genecards.org/cgi-bin/carddisp.pl?gene=IL7R
TGFBR1	Transforming Growth Factor Beta Receptor 1	Protein Coding	P36897	67	GC09P102398	9.184101105	https://www.genecards.org/cgi-bin/carddisp.pl?gene=TGFBR1
WDR62	WD Repeat Domain 62	Protein Coding	O43379	51	GC19P036054	9.183644295	https://www.genecards.org/cgi-bin/carddisp.pl?gene=WDR62
SCN8A	Sodium Voltage-Gated Channel Alpha Subunit 8	Protein Coding	Q9UQD0	62	GC12P051590	9.173744202	https://www.genecards.org/cgi-bin/carddisp.pl?gene=SCN8A
DISC1	DISC1 Scaffold Protein	Protein Coding	Q9NRI5	56	GC01P231626	9.172751427	https://www.genecards.org/cgi-bin/carddisp.pl?gene=DISC1
ESPN	Espin	Protein Coding	B1AK53	50	GC01P006424	9.170930862	https://www.genecards.org/cgi-bin/carddisp.pl?gene=ESPN
FGFR3	Fibroblast Growth Factor Receptor 3	Protein Coding	P22607	68	GC04P004728	9.16974926	https://www.genecards.org/cgi-bin/carddisp.pl?gene=FGFR3
PRKCD	Protein Kinase C Delta	Protein Coding	Q05655	66	GC03P053156	9.168188095	https://www.genecards.org/cgi-bin/carddisp.pl?gene=PRKCD
CHRNA1	Cholinergic Receptor Nicotinic Alpha 1 Subunit	Protein Coding	P02708	59	GC02M174747	9.166646004	https://www.genecards.org/cgi-bin/carddisp.pl?gene=CHRNA1
TXN	Thioredoxin	Protein Coding	P10599	59	GC09M110243	9.153848648	https://www.genecards.org/cgi-bin/carddisp.pl?gene=TXN
AKR1C2	Aldo-Keto Reductase Family 1 Member C2	Protein Coding	P52895	58	GC10M004987	9.149691582	https://www.genecards.org/cgi-bin/carddisp.pl?gene=AKR1C2
F8	Coagulation Factor VIII	Protein Coding	P00451	60	GC0XM154835	9.139007568	https://www.genecards.org/cgi-bin/carddisp.pl?gene=F8
GLS2	Glutaminase 2	Protein Coding	Q9UI32	52	GC12M056470	9.134568214	https://www.genecards.org/cgi-bin/carddisp.pl?gene=GLS2
KDM6A	Lysine Demethylase 6A	Protein Coding	O15550	60	GC0XP044873	9.134523392	https://www.genecards.org/cgi-bin/carddisp.pl?gene=KDM6A
GLRX2	Glutaredoxin 2	Protein Coding	Q9NS18	44	GC01M193065	9.134421349	https://www.genecards.org/cgi-bin/carddisp.pl?gene=GLRX2
IL13	Interleukin 13	Protein Coding	P35225	57	GC05P132656	9.132429123	https://www.genecards.org/cgi-bin/carddisp.pl?gene=IL13
SST	Somatostatin	Protein Coding	P61278	53	GC03M187668	9.12521553	https://www.genecards.org/cgi-bin/carddisp.pl?gene=SST
ADAMTS13	ADAM Metallopeptidase With Thrombospondin Type 1 Motif 13	Protein Coding	Q76LX8	61	GC09P133414	9.114362717	https://www.genecards.org/cgi-bin/carddisp.pl?gene=ADAMTS13
POLR1A	RNA Polymerase I Subunit A	Protein Coding	O95602	55	GC02M086021	9.10964489	https://www.genecards.org/cgi-bin/carddisp.pl?gene=POLR1A
FOXO3	Forkhead Box O3	Protein Coding	O43524	60	GC06P108559	9.106388092	https://www.genecards.org/cgi-bin/carddisp.pl?gene=FOXO3
DCTN1	Dynactin Subunit 1	Protein Coding	Q14203	59	GC02M074361	9.105739594	https://www.genecards.org/cgi-bin/carddisp.pl?gene=DCTN1
CD38	CD38 Molecule	Protein Coding	P28907	59	GC04P025740	9.103033066	https://www.genecards.org/cgi-bin/carddisp.pl?gene=CD38
SLC25A17	Solute Carrier Family 25 Member 17	Protein Coding	O43808	48	GC22M079357	9.097892761	https://www.genecards.org/cgi-bin/carddisp.pl?gene=SLC25A17
KIFBP	Kinesin Family Binding Protein	Protein Coding	Q96EK5	50	GC10P068993	9.090406418	https://www.genecards.org/cgi-bin/carddisp.pl?gene=KIFBP
DNAJC5	DnaJ Heat Shock Protein Family (Hsp40) Member C5	Protein Coding	Q9H3Z4	54	GC20P063895	9.088331223	https://www.genecards.org/cgi-bin/carddisp.pl?gene=DNAJC5
TUBA1A	Tubulin Alpha 1a	Protein Coding	Q71U36	62	GC12M049184	9.081397057	https://www.genecards.org/cgi-bin/carddisp.pl?gene=TUBA1A
PNP	Purine Nucleoside Phosphorylase	Protein Coding	P00491	62	GC14P047738	9.079911232	https://www.genecards.org/cgi-bin/carddisp.pl?gene=PNP
CC2D2A	Coiled-Coil And C2 Domain Containing 2A	Protein Coding	Q9P2K1	52	GC04P025732	9.079018593	https://www.genecards.org/cgi-bin/carddisp.pl?gene=CC2D2A
HEXB	Hexosaminidase Subunit Beta	Protein Coding	P07686	60	GC05P074640	9.078994751	https://www.genecards.org/cgi-bin/carddisp.pl?gene=HEXB
SERPINA1	Serpin Family A Member 1	Protein Coding	P01009	62	GC14M094376	9.078724861	https://www.genecards.org/cgi-bin/carddisp.pl?gene=SERPINA1
VCL	Vinculin	Protein Coding	P18206	60	GC10P073995	9.077020645	https://www.genecards.org/cgi-bin/carddisp.pl?gene=VCL
SCARNA5	Small Cajal Body-Specific RNA 5	RNA Gene		28	GC02P233275	9.069787025	https://www.genecards.org/cgi-bin/carddisp.pl?gene=SCARNA5
ENO2	Enolase 2	Protein Coding	P09104	60	GC12P006913	9.069423676	https://www.genecards.org/cgi-bin/carddisp.pl?gene=ENO2
ASAH1	N-Acylsphingosine Amidohydrolase 1	Protein Coding	Q13510	62	GC08M018055	9.068809509	https://www.genecards.org/cgi-bin/carddisp.pl?gene=ASAH1
VPS35	VPS35 Retromer Complex Component	Protein Coding	Q96QK1	55	GC16M047331	9.068350792	https://www.genecards.org/cgi-bin/carddisp.pl?gene=VPS35
SHC1	SHC Adaptor Protein 1	Protein Coding	P29353	58	GC01M154962	9.067047119	https://www.genecards.org/cgi-bin/carddisp.pl?gene=SHC1
SRPX2	Sushi Repeat Containing Protein X-Linked 2	Protein Coding	O60687	53	GC0XP100648	9.065851212	https://www.genecards.org/cgi-bin/carddisp.pl?gene=SRPX2
CD19	CD19 Molecule	Protein Coding	P15391	64	GC16P096580	9.057967186	https://www.genecards.org/cgi-bin/carddisp.pl?gene=CD19
UBQLN2	Ubiquilin 2	Protein Coding	Q9UHD9	55	GC0XP056563	9.051262856	https://www.genecards.org/cgi-bin/carddisp.pl?gene=UBQLN2
XRCC2	X-Ray Repair Cross Complementing 2	Protein Coding	O43543	53	GC07M152644	9.043438911	https://www.genecards.org/cgi-bin/carddisp.pl?gene=XRCC2
TF	Transferrin	Protein Coding	P02787	64	GC03P140082	9.042729378	https://www.genecards.org/cgi-bin/carddisp.pl?gene=TF
SLC25A52	Solute Carrier Family 25 Member 52	Protein Coding	Q3SY17	40	GC18M031759	9.041624069	https://www.genecards.org/cgi-bin/carddisp.pl?gene=SLC25A52
RBM20	RNA Binding Motif Protein 20	Protein Coding	Q5T481	48	GC10P113390	9.041290283	https://www.genecards.org/cgi-bin/carddisp.pl?gene=RBM20
DNM1	Dynamin 1	Protein Coding	Q05193	62	GC09P128191	9.039597511	https://www.genecards.org/cgi-bin/carddisp.pl?gene=DNM1
MKKS	MKKS Centrosomal Shuttling Protein	Protein Coding	Q9NPJ1	52	GC20M010498	9.038547516	https://www.genecards.org/cgi-bin/carddisp.pl?gene=MKKS
TUBB	Tubulin Beta Class I	Protein Coding	P07437	62	GC06P144741	9.03704071	https://www.genecards.org/cgi-bin/carddisp.pl?gene=TUBB
LARS2-AS1	LARS2 Antisense RNA 1	RNA Gene		21	GC03M045482	9.036933899	https://www.genecards.org/cgi-bin/carddisp.pl?gene=LARS2-AS1
MYH9	Myosin Heavy Chain 9	Protein Coding	P35579	61	GC22M036281	9.026463509	https://www.genecards.org/cgi-bin/carddisp.pl?gene=MYH9
NLGN3	Neuroligin 3	Protein Coding	Q9NZ94	56	GC0XP071144	9.019100189	https://www.genecards.org/cgi-bin/carddisp.pl?gene=NLGN3
AGPS	Alkylglycerone Phosphate Synthase	Protein Coding	O00116	56	GC02P177392	9.017246246	https://www.genecards.org/cgi-bin/carddisp.pl?gene=AGPS
F9	Coagulation Factor IX	Protein Coding	P00740	60	GC0XP139530	9.012554169	https://www.genecards.org/cgi-bin/carddisp.pl?gene=F9
DHFR	Dihydrofolate Reductase	Protein Coding	P00374	61	GC05M080626	9.008865356	https://www.genecards.org/cgi-bin/carddisp.pl?gene=DHFR
TUG1	Taurine Up-Regulated 1	Protein Coding	A0A6I8PU40	34	GC22P030969	9.001135826	https://www.genecards.org/cgi-bin/carddisp.pl?gene=TUG1
HSD17B3	Hydroxysteroid 17-Beta Dehydrogenase 3	Protein Coding	P37058	58	GC09M111425	8.996738434	https://www.genecards.org/cgi-bin/carddisp.pl?gene=HSD17B3
CASP2	Caspase 2	Protein Coding	P42575	60	GC07P159710	8.994158745	https://www.genecards.org/cgi-bin/carddisp.pl?gene=CASP2
EPRS1	Glutamyl-Prolyl-TRNA Synthetase 1	Protein Coding	P07814	57	GC01M219969	8.983980179	https://www.genecards.org/cgi-bin/carddisp.pl?gene=EPRS1
MIR18A	MicroRNA 18a	RNA Gene		28	GC13P091701	8.982355118	https://www.genecards.org/cgi-bin/carddisp.pl?gene=MIR18A
MIR144	MicroRNA 144	RNA Gene		27	GC17M084703	8.98207283	https://www.genecards.org/cgi-bin/carddisp.pl?gene=MIR144
PCK1	Phosphoenolpyruvate Carboxykinase 1	Protein Coding	P35558	60	GC20P057561	8.97535038	https://www.genecards.org/cgi-bin/carddisp.pl?gene=PCK1
GDF15	Growth Differentiation Factor 15	Protein Coding	Q99988	56	GC19P122626	8.975065231	https://www.genecards.org/cgi-bin/carddisp.pl?gene=GDF15
ADH1C	Alcohol Dehydrogenase 1C (Class I), Gamma Polypeptide	Protein Coding	P00326	54	GC04M099336	8.969486237	https://www.genecards.org/cgi-bin/carddisp.pl?gene=ADH1C
F10	Coagulation Factor X	Protein Coding	P00742	63	GC13P113122	8.968681335	https://www.genecards.org/cgi-bin/carddisp.pl?gene=F10
MIR423	MicroRNA 423	RNA Gene		28	GC17P030117	8.964866638	https://www.genecards.org/cgi-bin/carddisp.pl?gene=MIR423
NPHS2	NPHS2 Stomatin Family Member, Podocin	Protein Coding	Q9NP85	55	GC01M179554	8.959830284	https://www.genecards.org/cgi-bin/carddisp.pl?gene=NPHS2
USH1G	USH1 Protein Network Component Sans	Protein Coding	Q495M9	51	GC17M074916	8.959709167	https://www.genecards.org/cgi-bin/carddisp.pl?gene=USH1G
SLC30A10	Solute Carrier Family 30 Member 10	Protein Coding	Q6XR72	55	GC01M219685	8.956345558	https://www.genecards.org/cgi-bin/carddisp.pl?gene=SLC30A10
PIK3C2A	Phosphatidylinositol-4-Phosphate 3-Kinase Catalytic Subunit Type 2 Alpha	Protein Coding	O00443	60	GC11M017980	8.953919411	https://www.genecards.org/cgi-bin/carddisp.pl?gene=PIK3C2A
KANSL1	KAT8 Regulatory NSL Complex Subunit 1	Protein Coding	Q7Z3B3	53	GC17M085408	8.950691223	https://www.genecards.org/cgi-bin/carddisp.pl?gene=KANSL1
MIR221	MicroRNA 221	RNA Gene		29	GC0XM045746	8.943624496	https://www.genecards.org/cgi-bin/carddisp.pl?gene=MIR221
PIGT	Phosphatidylinositol Glycan Anchor Biosynthesis Class T	Protein Coding	Q969N2	54	GC20P045416	8.917955399	https://www.genecards.org/cgi-bin/carddisp.pl?gene=PIGT
MPZ	Myelin Protein Zero	Protein Coding	P25189	55	GC01M164188	8.915487289	https://www.genecards.org/cgi-bin/carddisp.pl?gene=MPZ
WAS	WASP Actin Nucleation Promoting Factor	Protein Coding	P42768	61	GC0XP048676	8.913578987	https://www.genecards.org/cgi-bin/carddisp.pl?gene=WAS
ATP2A2	ATPase Sarcoplasmic/Endoplasmic Reticulum Ca2+ Transporting 2	Protein Coding	P16615	64	GC12P110280	8.908437729	https://www.genecards.org/cgi-bin/carddisp.pl?gene=ATP2A2
TUBG1	Tubulin Gamma 1	Protein Coding	P23258	61	GC17P042609	8.899940491	https://www.genecards.org/cgi-bin/carddisp.pl?gene=TUBG1
FOXP2	Forkhead Box P2	Protein Coding	O15409	56	GC07P114086	8.898750305	https://www.genecards.org/cgi-bin/carddisp.pl?gene=FOXP2
DOLK	Dolichol Kinase	Protein Coding	Q9UPQ8	51	GC09M128945	8.898010254	https://www.genecards.org/cgi-bin/carddisp.pl?gene=DOLK
GATA3	GATA Binding Protein 3	Protein Coding	P23771	63	GC10P008045	8.897432327	https://www.genecards.org/cgi-bin/carddisp.pl?gene=GATA3
DRD4	Dopamine Receptor D4	Protein Coding	P21917	58	GC11P012264	8.895814896	https://www.genecards.org/cgi-bin/carddisp.pl?gene=DRD4
KMT2A	Lysine Methyltransferase 2A	Protein Coding	Q03164	60	GC11P118436	8.891652107	https://www.genecards.org/cgi-bin/carddisp.pl?gene=KMT2A
TAF1	TATA-Box Binding Protein Associated Factor 1	Protein Coding	P21675	61	GC0XP071366	8.89035511	https://www.genecards.org/cgi-bin/carddisp.pl?gene=TAF1
MIR455	MicroRNA 455	RNA Gene		29	GC09P114209	8.888321877	https://www.genecards.org/cgi-bin/carddisp.pl?gene=MIR455
G6PD	Glucose-6-Phosphate Dehydrogenase	Protein Coding	P11413	63	GC0XM154605	8.885856628	https://www.genecards.org/cgi-bin/carddisp.pl?gene=G6PD
PPP2R2B	Protein Phosphatase 2 Regulatory Subunit Bbeta	Protein Coding	Q00005	57	GC05M146582	8.879159927	https://www.genecards.org/cgi-bin/carddisp.pl?gene=PPP2R2B
APAF1	Apoptotic Peptidase Activating Factor 1	Protein Coding	O14727	60	GC12P098645	8.877948761	https://www.genecards.org/cgi-bin/carddisp.pl?gene=APAF1
LARGE1	LARGE Xylosyl- And Glucuronyltransferase 1	Protein Coding	O95461	54	GC22M079246	8.876841545	https://www.genecards.org/cgi-bin/carddisp.pl?gene=LARGE1
NSD1	Nuclear Receptor Binding SET Domain Protein 1	Protein Coding	Q96L73	56	GC05P187580	8.874895096	https://www.genecards.org/cgi-bin/carddisp.pl?gene=NSD1
MFSD8	Major Facilitator Superfamily Domain Containing 8	Protein Coding	Q8NHS3	49	GC04M127917	8.872695923	https://www.genecards.org/cgi-bin/carddisp.pl?gene=MFSD8
CHD8	Chromodomain Helicase DNA Binding Protein 8	Protein Coding	Q9HCK8	55	GC14M021385	8.871003151	https://www.genecards.org/cgi-bin/carddisp.pl?gene=CHD8
MEFV	MEFV Innate Immunity Regulator, Pyrin	Protein Coding	O15553	56	GC16M025719	8.869121552	https://www.genecards.org/cgi-bin/carddisp.pl?gene=MEFV
GRM1	Glutamate Metabotropic Receptor 1	Protein Coding	Q13255	63	GC06P148246	8.866585732	https://www.genecards.org/cgi-bin/carddisp.pl?gene=GRM1
PON2	Paraoxonase 2	Protein Coding	Q15165	56	GC07M095404	8.865564346	https://www.genecards.org/cgi-bin/carddisp.pl?gene=PON2
FN1	Fibronectin 1	Protein Coding	P02751	63	GC02M215360	8.856668472	https://www.genecards.org/cgi-bin/carddisp.pl?gene=FN1
BTK	Bruton Tyrosine Kinase	Protein Coding	Q06187	67	GC0XM101349	8.853649139	https://www.genecards.org/cgi-bin/carddisp.pl?gene=BTK
TBP	TATA-Box Binding Protein	Protein Coding	P20226	62	GC06P170554	8.848928452	https://www.genecards.org/cgi-bin/carddisp.pl?gene=TBP
PGK1	Phosphoglycerate Kinase 1	Protein Coding	P00558	62	GC0XP078190	8.84561348	https://www.genecards.org/cgi-bin/carddisp.pl?gene=PGK1
CYP3A4	Cytochrome P450 Family 3 Subfamily A Member 4	Protein Coding	P08684	61	GC07M105725	8.841339111	https://www.genecards.org/cgi-bin/carddisp.pl?gene=CYP3A4
CACNA1B	Calcium Voltage-Gated Channel Subunit Alpha1 B	Protein Coding	Q00975	62	GC09P137877	8.83779335	https://www.genecards.org/cgi-bin/carddisp.pl?gene=CACNA1B
HLA-DQB1	Major Histocompatibility Complex, Class II, DQ Beta 1	Protein Coding	P01920	55	GC06M097169	8.835981369	https://www.genecards.org/cgi-bin/carddisp.pl?gene=HLA-DQB1
NR2F2	Nuclear Receptor Subfamily 2 Group F Member 2	Protein Coding	P24468	61	GC15P096325	8.834679604	https://www.genecards.org/cgi-bin/carddisp.pl?gene=NR2F2
ALG1	ALG1 Chitobiosyldiphosphodolichol Beta-Mannosyltransferase	Protein Coding	Q9BT22	58	GC16P005033	8.833787918	https://www.genecards.org/cgi-bin/carddisp.pl?gene=ALG1
LOC130004506	ATAC-STARR-Seq Lymphoblastoid Active Region 3872	Functional Element		8	GC10P115250	8.822890282	https://www.genecards.org/cgi-bin/carddisp.pl?gene=LOC130004506
MIR200C	MicroRNA 200c	RNA Gene		31	GC12P042128	8.809227943	https://www.genecards.org/cgi-bin/carddisp.pl?gene=MIR200C
GABPA	GA Binding Protein Transcription Factor Subunit Alpha	Protein Coding	Q06546	47	GC21P025734	8.808292389	https://www.genecards.org/cgi-bin/carddisp.pl?gene=GABPA
MIR203A	MicroRNA 203a	RNA Gene		29	GC14P116969	8.808114052	https://www.genecards.org/cgi-bin/carddisp.pl?gene=MIR203A
MYCN	MYCN Proto-Oncogene, BHLH Transcription Factor	Protein Coding	P04198	59	GC02P015970	8.806301117	https://www.genecards.org/cgi-bin/carddisp.pl?gene=MYCN
UBE2A	Ubiquitin Conjugating Enzyme E2 A	Protein Coding	P49459	58	GC0XP120188	8.79936409	https://www.genecards.org/cgi-bin/carddisp.pl?gene=UBE2A
HDAC1	Histone Deacetylase 1	Protein Coding	Q13547	63	GC01P032292	8.795651436	https://www.genecards.org/cgi-bin/carddisp.pl?gene=HDAC1
PLN	Phospholamban	Protein Coding	P26678	56	GC06P118548	8.795358658	https://www.genecards.org/cgi-bin/carddisp.pl?gene=PLN
HSP90AB1	Heat Shock Protein 90 Alpha Family Class B Member 1	Protein Coding	P08238	63	GC06P044246	8.794659615	https://www.genecards.org/cgi-bin/carddisp.pl?gene=HSP90AB1
NAA10	N-Alpha-Acetyltransferase 10, NatA Catalytic Subunit	Protein Coding	P41227	58	GC0XM153929	8.791942596	https://www.genecards.org/cgi-bin/carddisp.pl?gene=NAA10
FLI1	Fli-1 Proto-Oncogene, ETS Transcription Factor	Protein Coding	Q01543	60	GC11P128686	8.789765358	https://www.genecards.org/cgi-bin/carddisp.pl?gene=FLI1
VCAM1	Vascular Cell Adhesion Molecule 1	Protein Coding	P19320	59	GC01P100719	8.786984444	https://www.genecards.org/cgi-bin/carddisp.pl?gene=VCAM1
DLG3	Discs Large MAGUK Scaffold Protein 3	Protein Coding	Q92796	56	GC0XP070444	8.780482292	https://www.genecards.org/cgi-bin/carddisp.pl?gene=DLG3
ACOT9	Acyl-CoA Thioesterase 9	Protein Coding	Q9Y305	47	GC0XM023701	8.7758255	https://www.genecards.org/cgi-bin/carddisp.pl?gene=ACOT9
SNORD118	Small Nucleolar RNA, C/D Box 118	RNA Gene		28	GC17M084187	8.772174835	https://www.genecards.org/cgi-bin/carddisp.pl?gene=SNORD118
NEB	Nebulin	Protein Coding	P20929	52	GC02M151485	8.761241913	https://www.genecards.org/cgi-bin/carddisp.pl?gene=NEB
OSGEPL1	O-Sialoglycoprotein Endopeptidase Like 1	Protein Coding	Q9H4B0	48	GC02M189746	8.759848595	https://www.genecards.org/cgi-bin/carddisp.pl?gene=OSGEPL1
FLT3	Fms Related Receptor Tyrosine Kinase 3	Protein Coding	P36888	66	GC13M028003	8.758707047	https://www.genecards.org/cgi-bin/carddisp.pl?gene=FLT3
ABCC9	ATP Binding Cassette Subfamily C Member 9	Protein Coding	O60706	57	GC12M021797	8.754195213	https://www.genecards.org/cgi-bin/carddisp.pl?gene=ABCC9
AGTR1	Angiotensin II Receptor Type 1	Protein Coding	P30556	65	GC03P148697	8.753707886	https://www.genecards.org/cgi-bin/carddisp.pl?gene=AGTR1
NR0B1	Nuclear Receptor Subfamily 0 Group B Member 1	Protein Coding	P51843	58	GC0XM030304	8.751759529	https://www.genecards.org/cgi-bin/carddisp.pl?gene=NR0B1
GOLPH3	Golgi Phosphoprotein 3	Protein Coding	Q9H4A6	52	GC05M032124	8.751168251	https://www.genecards.org/cgi-bin/carddisp.pl?gene=GOLPH3
PVALB	Parvalbumin	Protein Coding	P20472	53	GC22M036800	8.748988152	https://www.genecards.org/cgi-bin/carddisp.pl?gene=PVALB
SELENON	Selenoprotein N	Protein Coding	Q9NZV5	50	GC01P025800	8.748893738	https://www.genecards.org/cgi-bin/carddisp.pl?gene=SELENON
SHBG	Sex Hormone Binding Globulin	Protein Coding	P04278	55	GC17P007613	8.747478485	https://www.genecards.org/cgi-bin/carddisp.pl?gene=SHBG
RPGRIP1	RPGR Interacting Protein 1	Protein Coding	Q96KN7	52	GC14P047834	8.742358208	https://www.genecards.org/cgi-bin/carddisp.pl?gene=RPGRIP1
TULP1	TUB Like Protein 1	Protein Coding	O00294	54	GC06M097250	8.731790543	https://www.genecards.org/cgi-bin/carddisp.pl?gene=TULP1
FIG4	FIG4 Phosphoinositide 5-Phosphatase	Protein Coding	Q92562	56	GC06P145779	8.730669022	https://www.genecards.org/cgi-bin/carddisp.pl?gene=FIG4
TNFSF11	TNF Superfamily Member 11	Protein Coding	O14788	62	GC13P042562	8.723877907	https://www.genecards.org/cgi-bin/carddisp.pl?gene=TNFSF11
AP3B2	Adaptor Related Protein Complex 3 Subunit Beta 2	Protein Coding	Q13367	54	GC15M152088	8.720359802	https://www.genecards.org/cgi-bin/carddisp.pl?gene=AP3B2
DHFR2	Dihydrofolate Reductase 2	Protein Coding	Q86XF0	46	GC03M094048	8.712544441	https://www.genecards.org/cgi-bin/carddisp.pl?gene=DHFR2
SMARCB1	SWI/SNF Related, Matrix Associated, Actin Dependent Regulator Of Chromatin, Subfamily B, Member 1	Protein Coding	Q12824	59	GC22P023786	8.708681107	https://www.genecards.org/cgi-bin/carddisp.pl?gene=SMARCB1
CASP1	Caspase 1	Protein Coding	P29466	62	GC11M105025	8.704913139	https://www.genecards.org/cgi-bin/carddisp.pl?gene=CASP1
CLCN2	Chloride Voltage-Gated Channel 2	Protein Coding	P51788	57	GC03M184346	8.699492455	https://www.genecards.org/cgi-bin/carddisp.pl?gene=CLCN2
SPATA18	Spermatogenesis Associated 18	Protein Coding	Q8TC71	47	GC04P052051	8.694144249	https://www.genecards.org/cgi-bin/carddisp.pl?gene=SPATA18
SMAD3	SMAD Family Member 3	Protein Coding	P84022	66	GC15P067063	8.685787201	https://www.genecards.org/cgi-bin/carddisp.pl?gene=SMAD3
HCFC1	Host Cell Factor C1	Protein Coding	P51610	59	GC0XM153947	8.684074402	https://www.genecards.org/cgi-bin/carddisp.pl?gene=HCFC1
PHF6	PHD Finger Protein 6	Protein Coding	Q8IWS0	52	GC0XP134373	8.664827347	https://www.genecards.org/cgi-bin/carddisp.pl?gene=PHF6
EBP	EBP Cholestenol Delta-Isomerase	Protein Coding	Q15125	56	GC0XP048521	8.664557457	https://www.genecards.org/cgi-bin/carddisp.pl?gene=EBP
KIF5C	Kinesin Family Member 5C	Protein Coding	O60282	54	GC02P148875	8.655949593	https://www.genecards.org/cgi-bin/carddisp.pl?gene=KIF5C
MAP1B	Microtubule Associated Protein 1B	Protein Coding	P46821	58	GC05P072107	8.647163391	https://www.genecards.org/cgi-bin/carddisp.pl?gene=MAP1B
KCNJ1	Potassium Inwardly Rectifying Channel Subfamily J Member 1	Protein Coding	P48048	60	GC11M130597	8.640878677	https://www.genecards.org/cgi-bin/carddisp.pl?gene=KCNJ1
GZMB	Granzyme B	Protein Coding	P10144	60	GC14M024630	8.640119553	https://www.genecards.org/cgi-bin/carddisp.pl?gene=GZMB
MIR141	MicroRNA 141	RNA Gene		31	GC12P042129	8.635177612	https://www.genecards.org/cgi-bin/carddisp.pl?gene=MIR141
DHDDS	Dehydrodolichyl Diphosphate Synthase Subunit	Protein Coding	Q86SQ9	54	GC01P026432	8.63315773	https://www.genecards.org/cgi-bin/carddisp.pl?gene=DHDDS
EYS	Eyes Shut Homolog	Protein Coding	Q5T1H1	46	GC06M063719	8.627674103	https://www.genecards.org/cgi-bin/carddisp.pl?gene=EYS
CD40	CD40 Molecule	Protein Coding	P25942	63	GC20P046118	8.626619339	https://www.genecards.org/cgi-bin/carddisp.pl?gene=CD40
HDAC8	Histone Deacetylase 8	Protein Coding	Q9BY41	61	GC0XM072329	8.6254673	https://www.genecards.org/cgi-bin/carddisp.pl?gene=HDAC8
CBX2	Chromobox 2	Protein Coding	Q14781	54	GC17P124037	8.625267029	https://www.genecards.org/cgi-bin/carddisp.pl?gene=CBX2
CANX	Calnexin	Protein Coding	P27824	58	GC05P179678	8.623126984	https://www.genecards.org/cgi-bin/carddisp.pl?gene=CANX
HDAC6	Histone Deacetylase 6	Protein Coding	Q9UBN7	66	GC0XP048801	8.622812271	https://www.genecards.org/cgi-bin/carddisp.pl?gene=HDAC6
INPP5E	Inositol Polyphosphate-5-Phosphatase E	Protein Coding	Q9NRR6	54	GC09M136428	8.619393349	https://www.genecards.org/cgi-bin/carddisp.pl?gene=INPP5E
RIGI	RNA Sensor RIG-I	Protein Coding	O95786	60	GC09M032534	8.614702225	https://www.genecards.org/cgi-bin/carddisp.pl?gene=RIGI
FGF8	Fibroblast Growth Factor 8	Protein Coding	P55075	61	GC10M101770	8.607152939	https://www.genecards.org/cgi-bin/carddisp.pl?gene=FGF8
HTR2A	5-Hydroxytryptamine Receptor 2A	Protein Coding	P28223	60	GC13M046831	8.60591507	https://www.genecards.org/cgi-bin/carddisp.pl?gene=HTR2A
AK3	Adenylate Kinase 3	Protein Coding	Q9UIJ7	52	GC09M004709	8.603470802	https://www.genecards.org/cgi-bin/carddisp.pl?gene=AK3
ACTN2	Actinin Alpha 2	Protein Coding	P35609	59	GC01P236686	8.602472305	https://www.genecards.org/cgi-bin/carddisp.pl?gene=ACTN2
KCNC3	Potassium Voltage-Gated Channel Subfamily C Member 3	Protein Coding	Q14003	58	GC19M097248	8.598010063	https://www.genecards.org/cgi-bin/carddisp.pl?gene=KCNC3
GLUD2	Glutamate Dehydrogenase 2	Protein Coding	P49448	54	GC0XP121047	8.594825745	https://www.genecards.org/cgi-bin/carddisp.pl?gene=GLUD2
MIR133B	MicroRNA 133b	RNA Gene		31	GC06P052148	8.582789421	https://www.genecards.org/cgi-bin/carddisp.pl?gene=MIR133B
SOS1	SOS Ras/Rac Guanine Nucleotide Exchange Factor 1	Protein Coding	Q07889	64	GC02M039300	8.577602386	https://www.genecards.org/cgi-bin/carddisp.pl?gene=SOS1
LOC130059495	ATAC-STARR-Seq Lymphoblastoid Silent Region 7751	Functional Element		8	GC16P098132	8.576728821	https://www.genecards.org/cgi-bin/carddisp.pl?gene=LOC130059495
EYA4	EYA Transcriptional Coactivator And Phosphatase 4	Protein Coding	O95677	55	GC06P133240	8.567390442	https://www.genecards.org/cgi-bin/carddisp.pl?gene=EYA4
KATNB1	Katanin Regulatory Subunit B1	Protein Coding	Q9BVA0	54	GC16P057735	8.565898895	https://www.genecards.org/cgi-bin/carddisp.pl?gene=KATNB1
CALM2	Calmodulin 2	Protein Coding	P0DP24	56	GC02M047160	8.56437397	https://www.genecards.org/cgi-bin/carddisp.pl?gene=CALM2
MIR146B	MicroRNA 146b	RNA Gene		31	GC10P102436	8.559766769	https://www.genecards.org/cgi-bin/carddisp.pl?gene=MIR146B
AP1S2	Adaptor Related Protein Complex 1 Subunit Sigma 2	Protein Coding	P56377	54	GC0XM015825	8.559270859	https://www.genecards.org/cgi-bin/carddisp.pl?gene=AP1S2
SOX3	SRY-Box Transcription Factor 3	Protein Coding	P41225	55	GC0XM140502	8.555736542	https://www.genecards.org/cgi-bin/carddisp.pl?gene=SOX3
KIF1B	Kinesin Family Member 1B	Protein Coding	O60333	56	GC01P010210	8.548065186	https://www.genecards.org/cgi-bin/carddisp.pl?gene=KIF1B
DDX28	DEAD-Box Helicase 28	Protein Coding	Q9NUL7	46	GC16M073413	8.547085762	https://www.genecards.org/cgi-bin/carddisp.pl?gene=DDX28
EYA1	EYA Transcriptional Coactivator And Phosphatase 1	Protein Coding	Q99502	56	GC08M071210	8.543773651	https://www.genecards.org/cgi-bin/carddisp.pl?gene=EYA1
HAVCR2	Hepatitis A Virus Cellular Receptor 2	Protein Coding	Q8TDQ0	59	GC05M157063	8.541771889	https://www.genecards.org/cgi-bin/carddisp.pl?gene=HAVCR2
FGF21	Fibroblast Growth Factor 21	Protein Coding	Q9NSA1	51	GC19P123383	8.541753769	https://www.genecards.org/cgi-bin/carddisp.pl?gene=FGF21
FASTKD1	FAST Kinase Domains 1	Protein Coding	Q53R41	46	GC02M169529	8.532979012	https://www.genecards.org/cgi-bin/carddisp.pl?gene=FASTKD1
DCX	Doublecortin	Protein Coding	O43602	59	GC0XM111293	8.532064438	https://www.genecards.org/cgi-bin/carddisp.pl?gene=DCX
NEXMIF	Neurite Extension And Migration Factor	Protein Coding	Q5QGS0	44	GC0XM074813	8.517892838	https://www.genecards.org/cgi-bin/carddisp.pl?gene=NEXMIF
APEX1	Apurinic/Apyrimidinic Endodeoxyribonuclease 1	Protein Coding	P27695	58	GC14P020455	8.517665863	https://www.genecards.org/cgi-bin/carddisp.pl?gene=APEX1
CUL4B	Cullin 4B	Protein Coding	Q13620	56	GC0XM120524	8.508816719	https://www.genecards.org/cgi-bin/carddisp.pl?gene=CUL4B
GABRG2	Gamma-Aminobutyric Acid Type A Receptor Subunit Gamma2	Protein Coding	P18507	60	GC05P162000	8.49902153	https://www.genecards.org/cgi-bin/carddisp.pl?gene=GABRG2
NEAT1	Nuclear Paraspeckle Assembly Transcript 1	RNA Gene		34	GC11P094620	8.498703957	https://www.genecards.org/cgi-bin/carddisp.pl?gene=NEAT1
ALPL	Alkaline Phosphatase, Biomineralization Associated	Protein Coding	P05186	63	GC01P021508	8.49557972	https://www.genecards.org/cgi-bin/carddisp.pl?gene=ALPL
TRAF6	TNF Receptor Associated Factor 6	Protein Coding	Q9Y4K3	59	GC11M036467	8.492259026	https://www.genecards.org/cgi-bin/carddisp.pl?gene=TRAF6
GMPPA	GDP-Mannose Pyrophosphorylase A	Protein Coding	Q96IJ6	53	GC02P219498	8.491235733	https://www.genecards.org/cgi-bin/carddisp.pl?gene=GMPPA
COL6A1	Collagen Type VI Alpha 1 Chain	Protein Coding	P12109	59	GC21P045981	8.488975525	https://www.genecards.org/cgi-bin/carddisp.pl?gene=COL6A1
CHMP2B	Charged Multivesicular Body Protein 2B	Protein Coding	Q9UQN3	56	GC03P087227	8.488803864	https://www.genecards.org/cgi-bin/carddisp.pl?gene=CHMP2B
CAPN3	Calpain 3	Protein Coding	P20807	60	GC15P042359	8.486948013	https://www.genecards.org/cgi-bin/carddisp.pl?gene=CAPN3
CLRN1	Clarin 1	Protein Coding	P58418	47	GC03M150926	8.474978447	https://www.genecards.org/cgi-bin/carddisp.pl?gene=CLRN1
CD79A	CD79a Molecule	Protein Coding	P11912	60	GC19P041877	8.473791122	https://www.genecards.org/cgi-bin/carddisp.pl?gene=CD79A
MIR335	MicroRNA 335	RNA Gene		29	GC07P130496	8.472606659	https://www.genecards.org/cgi-bin/carddisp.pl?gene=MIR335
SYNGAP1	Synaptic Ras GTPase Activating Protein 1	Protein Coding	Q96PV0	60	GC06P144845	8.471286774	https://www.genecards.org/cgi-bin/carddisp.pl?gene=SYNGAP1
SCN9A	Sodium Voltage-Gated Channel Alpha Subunit 9	Protein Coding	Q15858	60	GC02M166195	8.471083641	https://www.genecards.org/cgi-bin/carddisp.pl?gene=SCN9A
KCNQ3	Potassium Voltage-Gated Channel Subfamily Q Member 3	Protein Coding	O43525	59	GC08M132120	8.470479012	https://www.genecards.org/cgi-bin/carddisp.pl?gene=KCNQ3
CBL	Cbl Proto-Oncogene	Protein Coding	P22681	64	GC11P119206	8.470468521	https://www.genecards.org/cgi-bin/carddisp.pl?gene=CBL
SQOR	Sulfide Quinone Oxidoreductase	Protein Coding	Q9Y6N5	50	GC15P166257	8.459661484	https://www.genecards.org/cgi-bin/carddisp.pl?gene=SQOR
CYBA	Cytochrome B-245 Alpha Chain	Protein Coding	P13498	59	GC16M088643	8.452086449	https://www.genecards.org/cgi-bin/carddisp.pl?gene=CYBA
PNPLA4	Patatin Like Phospholipase Domain Containing 4	Protein Coding	P41247	47	GC0XM007898	8.451668739	https://www.genecards.org/cgi-bin/carddisp.pl?gene=PNPLA4
WASHC5	WASH Complex Subunit 5	Protein Coding	Q12768	51	GC08M136744	8.449868202	https://www.genecards.org/cgi-bin/carddisp.pl?gene=WASHC5
FOXL2	Forkhead Box L2	Protein Coding	P58012	52	GC03M138944	8.444971085	https://www.genecards.org/cgi-bin/carddisp.pl?gene=FOXL2
HMBS	Hydroxymethylbilane Synthase	Protein Coding	P08397	58	GC11P119084	8.442937851	https://www.genecards.org/cgi-bin/carddisp.pl?gene=HMBS
CAMK2A	Calcium/Calmodulin Dependent Protein Kinase II Alpha	Protein Coding	Q9UQM7	66	GC05M150219	8.439382553	https://www.genecards.org/cgi-bin/carddisp.pl?gene=CAMK2A
MYOC	Myocilin	Protein Coding	Q99972	54	GC01M171604	8.43348217	https://www.genecards.org/cgi-bin/carddisp.pl?gene=MYOC
PRPH2	Peripherin 2	Protein Coding	P23942	52	GC06M097344	8.432200432	https://www.genecards.org/cgi-bin/carddisp.pl?gene=PRPH2
NSDHL	NAD(P) Dependent Steroid Dehydrogenase-Like	Protein Coding	Q15738	58	GC0XP152830	8.430038452	https://www.genecards.org/cgi-bin/carddisp.pl?gene=NSDHL
ENPP1	Ectonucleotide Pyrophosphatase/Phosphodiesterase 1	Protein Coding	P22413	63	GC06P131808	8.428433418	https://www.genecards.org/cgi-bin/carddisp.pl?gene=ENPP1
ARID1A	AT-Rich Interaction Domain 1A	Protein Coding	O14497	58	GC01P026693	8.424471855	https://www.genecards.org/cgi-bin/carddisp.pl?gene=ARID1A
NLGN4X	Neuroligin 4 X-Linked	Protein Coding	Q8N0W4	56	GC0XM005840	8.422897339	https://www.genecards.org/cgi-bin/carddisp.pl?gene=NLGN4X
PECAM1	Platelet And Endothelial Cell Adhesion Molecule 1	Protein Coding	P16284	53	GC17M064319	8.414432526	https://www.genecards.org/cgi-bin/carddisp.pl?gene=PECAM1
SHANK3	SH3 And Multiple Ankyrin Repeat Domains 3	Protein Coding	Q9BYB0	52	GC22P076396	8.412755966	https://www.genecards.org/cgi-bin/carddisp.pl?gene=SHANK3
CCNB1	Cyclin B1	Protein Coding	P14635	60	GC05P069167	8.412610054	https://www.genecards.org/cgi-bin/carddisp.pl?gene=CCNB1
TRMT10A	TRNA Methyltransferase 10A	Protein Coding	Q8TBZ6	48	GC04M099546	8.409176826	https://www.genecards.org/cgi-bin/carddisp.pl?gene=TRMT10A
ATP8B1	ATPase Phospholipid Transporting 8B1	Protein Coding	O43520	54	GC18M057646	8.392287254	https://www.genecards.org/cgi-bin/carddisp.pl?gene=ATP8B1
FANCA	FA Complementation Group A	Protein Coding	O15360	62	GC16M090206	8.388601303	https://www.genecards.org/cgi-bin/carddisp.pl?gene=FANCA
HDAC9	Histone Deacetylase 9	Protein Coding	Q9UKV0	63	GC07P018086	8.384174347	https://www.genecards.org/cgi-bin/carddisp.pl?gene=HDAC9
DNAJC15	DnaJ Heat Shock Protein Family (Hsp40) Member C15	Protein Coding	Q9Y5T4	46	GC13P043023	8.383497238	https://www.genecards.org/cgi-bin/carddisp.pl?gene=DNAJC15
VIP	Vasoactive Intestinal Peptide	Protein Coding	P01282	57	GC06P152750	8.373773575	https://www.genecards.org/cgi-bin/carddisp.pl?gene=VIP
PPP2R1A	Protein Phosphatase 2 Scaffold Subunit Aalpha	Protein Coding	P30153	60	GC19P123559	8.373465538	https://www.genecards.org/cgi-bin/carddisp.pl?gene=PPP2R1A
C2orf69	Chromosome 2 Open Reading Frame 69	Protein Coding	Q8N8R5	43	GC02P199911	8.371113777	https://www.genecards.org/cgi-bin/carddisp.pl?gene=C2orf69
ATF4	Activating Transcription Factor 4	Protein Coding	P18848	59	GC22P039519	8.362317085	https://www.genecards.org/cgi-bin/carddisp.pl?gene=ATF4
TTC8	Tetratricopeptide Repeat Domain 8	Protein Coding	Q8TAM2	52	GC14P093205	8.360574722	https://www.genecards.org/cgi-bin/carddisp.pl?gene=TTC8
PLEC	Plectin	Protein Coding	Q15149	56	GC08M146785	8.355314255	https://www.genecards.org/cgi-bin/carddisp.pl?gene=PLEC
EFTUD2	Elongation Factor Tu GTP Binding Domain Containing 2	Protein Coding	Q15029	55	GC17M085343	8.355064392	https://www.genecards.org/cgi-bin/carddisp.pl?gene=EFTUD2
AK4	Adenylate Kinase 4	Protein Coding	P27144	49	GC01P065147	8.352103233	https://www.genecards.org/cgi-bin/carddisp.pl?gene=AK4
MIR214	MicroRNA 214	RNA Gene		31	GC01M172234	8.349393845	https://www.genecards.org/cgi-bin/carddisp.pl?gene=MIR214
CR2	Complement C3d Receptor 2	Protein Coding	P20023	59	GC01P207454	8.349150658	https://www.genecards.org/cgi-bin/carddisp.pl?gene=CR2
TMPO	Thymopoietin	Protein Coding	P42166	59	GC12P098515	8.348363876	https://www.genecards.org/cgi-bin/carddisp.pl?gene=TMPO
USH1C	USH1 Protein Network Component Harmonin	Protein Coding	Q9Y6N9	54	GC11M017990	8.347252846	https://www.genecards.org/cgi-bin/carddisp.pl?gene=USH1C
ATP6V1B1	ATPase H+ Transporting V1 Subunit B1	Protein Coding	P15313	56	GC02P070935	8.344502449	https://www.genecards.org/cgi-bin/carddisp.pl?gene=ATP6V1B1
H3-3B	H3.3 Histone B	Protein Coding	P84243	51	GC17M086231	8.342112541	https://www.genecards.org/cgi-bin/carddisp.pl?gene=H3-3B
ABCB1	ATP Binding Cassette Subfamily B Member 1	Protein Coding	P08183	64	GC07M087504	8.336798668	https://www.genecards.org/cgi-bin/carddisp.pl?gene=ABCB1
PXDN	Peroxidasin	Protein Coding	Q92626	57	GC02M001635	8.334970474	https://www.genecards.org/cgi-bin/carddisp.pl?gene=PXDN
VPS45	Vacuolar Protein Sorting 45 Homolog	Protein Coding	Q9NRW7	52	GC01P166904	8.3303442	https://www.genecards.org/cgi-bin/carddisp.pl?gene=VPS45
MYL3	Myosin Light Chain 3	Protein Coding	P08590	58	GC03M046836	8.328775406	https://www.genecards.org/cgi-bin/carddisp.pl?gene=MYL3
TCAP	Titin-Cap	Protein Coding	O15273	54	GC17P122961	8.328647614	https://www.genecards.org/cgi-bin/carddisp.pl?gene=TCAP
KCNQ1OT1	KCNQ1 Opposite Strand/Antisense Transcript 1	RNA Gene		36	GC11M012603	8.327877045	https://www.genecards.org/cgi-bin/carddisp.pl?gene=KCNQ1OT1
OSTM1	Osteoclastogenesis Associated Transmembrane Protein 1	Protein Coding	Q86WC4	53	GC06M108407	8.315601349	https://www.genecards.org/cgi-bin/carddisp.pl?gene=OSTM1
EDN3	Endothelin 3	Protein Coding	P14138	59	GC20P059300	8.30653286	https://www.genecards.org/cgi-bin/carddisp.pl?gene=EDN3
CHD4	Chromodomain Helicase DNA Binding Protein 4	Protein Coding	Q14839	58	GC12M006570	8.30574131	https://www.genecards.org/cgi-bin/carddisp.pl?gene=CHD4
HCN1	Hyperpolarization Activated Cyclic Nucleotide Gated Potassium Channel 1	Protein Coding	O60741	58	GC05M045260	8.301418304	https://www.genecards.org/cgi-bin/carddisp.pl?gene=HCN1
ENG	Endoglin	Protein Coding	P17813	60	GC09M128107	8.300010681	https://www.genecards.org/cgi-bin/carddisp.pl?gene=ENG
MIR34C	MicroRNA 34c	RNA Gene		31	GC11P112585	8.294791222	https://www.genecards.org/cgi-bin/carddisp.pl?gene=MIR34C
JAG1	Jagged Canonical Notch Ligand 1	Protein Coding	P78504	63	GC20M010637	8.294523239	https://www.genecards.org/cgi-bin/carddisp.pl?gene=JAG1
SNIP1	Smad Nuclear Interacting Protein 1	Protein Coding	Q8TAD8	54	GC01M037534	8.294072151	https://www.genecards.org/cgi-bin/carddisp.pl?gene=SNIP1
NR3C1	Nuclear Receptor Subfamily 3 Group C Member 1	Protein Coding	P04150	62	GC05M143277	8.291507721	https://www.genecards.org/cgi-bin/carddisp.pl?gene=NR3C1
SMARCE1	SWI/SNF Related, Matrix Associated, Actin Dependent Regulator Of Chromatin, Subfamily E, Member 1	Protein Coding	Q969G3	58	GC17M040624	8.282816887	https://www.genecards.org/cgi-bin/carddisp.pl?gene=SMARCE1
PLAT	Plasminogen Activator, Tissue Type	Protein Coding	P00750	62	GC08M042174	8.282253265	https://www.genecards.org/cgi-bin/carddisp.pl?gene=PLAT
EIF2AK1	Eukaryotic Translation Initiation Factor 2 Alpha Kinase 1	Protein Coding	Q9BQI3	55	GC07M006022	8.281992912	https://www.genecards.org/cgi-bin/carddisp.pl?gene=EIF2AK1
AP4S1	Adaptor Related Protein Complex 4 Subunit Sigma 1	Protein Coding	Q9Y587	50	GC14P031025	8.256965637	https://www.genecards.org/cgi-bin/carddisp.pl?gene=AP4S1
GABBR2	Gamma-Aminobutyric Acid Type B Receptor Subunit 2	Protein Coding	O75899	61	GC09M098288	8.254459381	https://www.genecards.org/cgi-bin/carddisp.pl?gene=GABBR2
NIPA1	NIPA Magnesium Transporter 1	Protein Coding	Q7RTP0	51	GC15P022773	8.245530128	https://www.genecards.org/cgi-bin/carddisp.pl?gene=NIPA1
CXCL12	C-X-C Motif Chemokine Ligand 12	Protein Coding	P48061	59	GC10M044370	8.243599892	https://www.genecards.org/cgi-bin/carddisp.pl?gene=CXCL12
KCNE1	Potassium Voltage-Gated Channel Subfamily E Regulatory Subunit 1	Protein Coding	P15382	58	GC21M034446	8.24094677	https://www.genecards.org/cgi-bin/carddisp.pl?gene=KCNE1
SMARCA2	SWI/SNF Related, Matrix Associated, Actin Dependent Regulator Of Chromatin, Subfamily A, Member 2	Protein Coding	P51531	62	GC09P001980	8.24001503	https://www.genecards.org/cgi-bin/carddisp.pl?gene=SMARCA2
METTL8	Methyltransferase 8, TRNA N3-Cytidine	Protein Coding	Q9H825	41	GC02M171317	8.236372948	https://www.genecards.org/cgi-bin/carddisp.pl?gene=METTL8
PBX1	PBX Homeobox 1	Protein Coding	P40424	60	GC01P167803	8.23589325	https://www.genecards.org/cgi-bin/carddisp.pl?gene=PBX1
TBCK	TBC1 Domain Containing Kinase	Protein Coding	Q8TEA7	52	GC04M106041	8.234395981	https://www.genecards.org/cgi-bin/carddisp.pl?gene=TBCK
TPM3	Tropomyosin 3	Protein Coding	P06753	60	GC01M154155	8.230405807	https://www.genecards.org/cgi-bin/carddisp.pl?gene=TPM3
HMGB1	High Mobility Group Box 1	Protein Coding	P09429	62	GC13M030456	8.228052139	https://www.genecards.org/cgi-bin/carddisp.pl?gene=HMGB1
MSR1	Macrophage Scavenger Receptor 1	Protein Coding	P21757	58	GC08M016107	8.226574898	https://www.genecards.org/cgi-bin/carddisp.pl?gene=MSR1
ATG4D	Autophagy Related 4D Cysteine Peptidase	Protein Coding	Q86TL0	43	GC19P010543	8.224029541	https://www.genecards.org/cgi-bin/carddisp.pl?gene=ATG4D
TMEM216	Transmembrane Protein 216	Protein Coding	Q9P0N5	47	GC11P093478	8.22380352	https://www.genecards.org/cgi-bin/carddisp.pl?gene=TMEM216
NDN	Necdin, MAGE Family Member	Protein Coding	Q99608	55	GC15M027657	8.223450661	https://www.genecards.org/cgi-bin/carddisp.pl?gene=NDN
UPF3B	UPF3B Regulator Of Nonsense Mediated MRNA Decay	Protein Coding	Q9BZI7	52	GC0XM119805	8.220994949	https://www.genecards.org/cgi-bin/carddisp.pl?gene=UPF3B
CALB2	Calbindin 2	Protein Coding	P22676	52	GC16P071358	8.219532967	https://www.genecards.org/cgi-bin/carddisp.pl?gene=CALB2
LRAT	Lecithin Retinol Acyltransferase	Protein Coding	O95237	56	GC04P154626	8.217489243	https://www.genecards.org/cgi-bin/carddisp.pl?gene=LRAT
NPY	Neuropeptide Y	Protein Coding	P01303	58	GC07P024293	8.216672897	https://www.genecards.org/cgi-bin/carddisp.pl?gene=NPY
MIR143	MicroRNA 143	RNA Gene		33	GC05P153734	8.213764191	https://www.genecards.org/cgi-bin/carddisp.pl?gene=MIR143
GM2A	Ganglioside GM2 Activator	Protein Coding	P17900	55	GC05P151212	8.210515976	https://www.genecards.org/cgi-bin/carddisp.pl?gene=GM2A
SBF1	SET Binding Factor 1	Protein Coding	O95248	55	GC22M079487	8.205961227	https://www.genecards.org/cgi-bin/carddisp.pl?gene=SBF1
IL5	Interleukin 5	Protein Coding	P05113	58	GC05M132541	8.205357552	https://www.genecards.org/cgi-bin/carddisp.pl?gene=IL5
SELE	Selectin E	Protein Coding	P16581	57	GC01M169722	8.204924583	https://www.genecards.org/cgi-bin/carddisp.pl?gene=SELE
ALG6	ALG6 Alpha-1,3-Glucosyltransferase	Protein Coding	Q9Y672	53	GC01P063367	8.204529762	https://www.genecards.org/cgi-bin/carddisp.pl?gene=ALG6
SMARCA4	SWI/SNF Related, Matrix Associated, Actin Dependent Regulator Of Chromatin, Subfamily A, Member 4	Protein Coding	P51532	64	GC19P122306	8.201934814	https://www.genecards.org/cgi-bin/carddisp.pl?gene=SMARCA4
SPTLC1	Serine Palmitoyltransferase Long Chain Base Subunit 1	Protein Coding	O15269	58	GC09M111277	8.200924873	https://www.genecards.org/cgi-bin/carddisp.pl?gene=SPTLC1
SETBP1	SET Binding Protein 1	Protein Coding	Q9Y6X0	54	GC18P044680	8.195547104	https://www.genecards.org/cgi-bin/carddisp.pl?gene=SETBP1
LINC01554	Long Intergenic Non-Protein Coding RNA 1554	RNA Gene	Q52M75	29	GC05P095838	8.188872337	https://www.genecards.org/cgi-bin/carddisp.pl?gene=LINC01554
LIPA	Lipase A, Lysosomal Acid Type	Protein Coding	P38571	61	GC10M089213	8.181267738	https://www.genecards.org/cgi-bin/carddisp.pl?gene=LIPA
DPYD	Dihydropyrimidine Dehydrogenase	Protein Coding	Q12882	65	GC01M097015	8.177279472	https://www.genecards.org/cgi-bin/carddisp.pl?gene=DPYD
ASPM	Assembly Factor For Spindle Microtubules	Protein Coding	Q8IZT6	50	GC01M197084	8.170062065	https://www.genecards.org/cgi-bin/carddisp.pl?gene=ASPM
OPHN1	Oligophrenin 1	Protein Coding	O60890	55	GC0XM067949	8.161484718	https://www.genecards.org/cgi-bin/carddisp.pl?gene=OPHN1
MIR195	MicroRNA 195	RNA Gene		28	GC17M084118	8.16122818	https://www.genecards.org/cgi-bin/carddisp.pl?gene=MIR195
AIPL1	Aryl Hydrocarbon Receptor Interacting Protein Like 1	Protein Coding	Q9NZN9	54	GC17M006393	8.15814209	https://www.genecards.org/cgi-bin/carddisp.pl?gene=AIPL1
TRPV4	Transient Receptor Potential Cation Channel Subfamily V Member 4	Protein Coding	Q9HBA0	60	GC12M109783	8.157527924	https://www.genecards.org/cgi-bin/carddisp.pl?gene=TRPV4
TMEM106B	Transmembrane Protein 106B	Protein Coding	Q9NUM4	52	GC07P014077	8.155738831	https://www.genecards.org/cgi-bin/carddisp.pl?gene=TMEM106B
ARHGEF9	Cdc42 Guanine Nucleotide Exchange Factor 9	Protein Coding	O43307	54	GC0XM063634	8.153283119	https://www.genecards.org/cgi-bin/carddisp.pl?gene=ARHGEF9
PTCHD1	Patched Domain Containing 1	Protein Coding	Q96NR3	48	GC0XP023334	8.152391434	https://www.genecards.org/cgi-bin/carddisp.pl?gene=PTCHD1
GNPAT	Glyceronephosphate O-Acyltransferase	Protein Coding	O15228	58	GC01P231241	8.147486687	https://www.genecards.org/cgi-bin/carddisp.pl?gene=GNPAT
USP9X	Ubiquitin Specific Peptidase 9 X-Linked	Protein Coding	Q93008	61	GC0XP041085	8.145506859	https://www.genecards.org/cgi-bin/carddisp.pl?gene=USP9X
NUS1	NUS1 Dehydrodolichyl Diphosphate Synthase Subunit	Protein Coding	Q96E22	51	GC06P117675	8.137907028	https://www.genecards.org/cgi-bin/carddisp.pl?gene=NUS1
TUBB2A	Tubulin Beta 2A Class IIa	Protein Coding	Q13885	59	GC06M003153	8.133960724	https://www.genecards.org/cgi-bin/carddisp.pl?gene=TUBB2A
DDX3X	DEAD-Box Helicase 3 X-Linked	Protein Coding	O00571	62	GC0XP041333	8.119820595	https://www.genecards.org/cgi-bin/carddisp.pl?gene=DDX3X
EIF2S3	Eukaryotic Translation Initiation Factor 2 Subunit Gamma	Protein Coding	P41091	58	GC0XP024054	8.119362831	https://www.genecards.org/cgi-bin/carddisp.pl?gene=EIF2S3
GAS5	Growth Arrest Specific 5	RNA Gene		33	GC01M173947	8.118676186	https://www.genecards.org/cgi-bin/carddisp.pl?gene=GAS5
RPS27A	Ribosomal Protein S27a	Protein Coding	P62979	55	GC02P055231	8.117212296	https://www.genecards.org/cgi-bin/carddisp.pl?gene=RPS27A
HIGD1A	HIG1 Hypoxia Inducible Domain Family Member 1A	Protein Coding	Q9Y241	45	GC03M042782	8.111258507	https://www.genecards.org/cgi-bin/carddisp.pl?gene=HIGD1A
NIPBL	NIPBL Cohesin Loading Factor	Protein Coding	Q6KC79	55	GC05P036876	8.104491234	https://www.genecards.org/cgi-bin/carddisp.pl?gene=NIPBL
CSRP3	Cysteine And Glycine Rich Protein 3	Protein Coding	P50461	55	GC11M019160	8.103227615	https://www.genecards.org/cgi-bin/carddisp.pl?gene=CSRP3
KDM1A	Lysine Demethylase 1A	Protein Coding	O60341	62	GC01P023019	8.102207184	https://www.genecards.org/cgi-bin/carddisp.pl?gene=KDM1A
KAT2B	Lysine Acetyltransferase 2B	Protein Coding	Q92831	62	GC03P023034	8.083919525	https://www.genecards.org/cgi-bin/carddisp.pl?gene=KAT2B
AP3B1	Adaptor Related Protein Complex 3 Subunit Beta 1	Protein Coding	O00203	58	GC05M078000	8.080057144	https://www.genecards.org/cgi-bin/carddisp.pl?gene=AP3B1
LAMA4	Laminin Subunit Alpha 4	Protein Coding	Q16363	56	GC06M112107	8.079317093	https://www.genecards.org/cgi-bin/carddisp.pl?gene=LAMA4
LOX	Lysyl Oxidase	Protein Coding	P28300	60	GC05M122063	8.073390961	https://www.genecards.org/cgi-bin/carddisp.pl?gene=LOX
PABPN1	Poly(A) Binding Protein Nuclear 1	Protein Coding	Q86U42	57	GC14P050868	8.06526947	https://www.genecards.org/cgi-bin/carddisp.pl?gene=PABPN1
PINK1-AS	PINK1 Antisense RNA	RNA Gene		24	GC01M020642	8.059261322	https://www.genecards.org/cgi-bin/carddisp.pl?gene=PINK1-AS
TGFB2	Transforming Growth Factor Beta 2	Protein Coding	P61812	64	GC01P218345	8.053066254	https://www.genecards.org/cgi-bin/carddisp.pl?gene=TGFB2
NEXN	Nexilin F-Actin Binding Protein	Protein Coding	Q0ZGT2	52	GC01P078050	8.051769257	https://www.genecards.org/cgi-bin/carddisp.pl?gene=NEXN
SERPING1	Serpin Family G Member 1	Protein Coding	P05155	59	GC11P057597	8.047577858	https://www.genecards.org/cgi-bin/carddisp.pl?gene=SERPING1
GABRB3	Gamma-Aminobutyric Acid Type A Receptor Subunit Beta3	Protein Coding	P28472	61	GC15M026543	8.04177475	https://www.genecards.org/cgi-bin/carddisp.pl?gene=GABRB3
CTSA	Cathepsin A	Protein Coding	P10619	60	GC20P045890	8.039003372	https://www.genecards.org/cgi-bin/carddisp.pl?gene=CTSA
IL2RA	Interleukin 2 Receptor Subunit Alpha	Protein Coding	P01589	63	GC10M006010	8.03754425	https://www.genecards.org/cgi-bin/carddisp.pl?gene=IL2RA
ACHE	Acetylcholinesterase (Yt Blood Group)	Protein Coding	P22303	60	GC07M100889	8.032000542	https://www.genecards.org/cgi-bin/carddisp.pl?gene=ACHE
LZTR1	Leucine Zipper Like Post Translational Regulator 1	Protein Coding	Q8N653	55	GC22P075449	8.031845093	https://www.genecards.org/cgi-bin/carddisp.pl?gene=LZTR1
CKM	Creatine Kinase, M-Type	Protein Coding	P06732	57	GC19M045306	8.028876305	https://www.genecards.org/cgi-bin/carddisp.pl?gene=CKM
TIA1	TIA1 Cytotoxic Granule Associated RNA Binding Protein	Protein Coding	P31483	55	GC02M070209	8.026325226	https://www.genecards.org/cgi-bin/carddisp.pl?gene=TIA1
TLR3	Toll Like Receptor 3	Protein Coding	O15455	64	GC04P186059	8.011054039	https://www.genecards.org/cgi-bin/carddisp.pl?gene=TLR3
ALG12	ALG12 Alpha-1,6-Mannosyltransferase	Protein Coding	Q9BV10	50	GC22M049859	8.010081291	https://www.genecards.org/cgi-bin/carddisp.pl?gene=ALG12
SETD2	SET Domain Containing 2, Histone Lysine Methyltransferase	Protein Coding	Q9BYW2	60	GC03M047033	8.009223938	https://www.genecards.org/cgi-bin/carddisp.pl?gene=SETD2
CCDC47	Coiled-Coil Domain Containing 47	Protein Coding	Q96A33	50	GC17M063745	7.998383045	https://www.genecards.org/cgi-bin/carddisp.pl?gene=CCDC47
SHOC2	SHOC2 Leucine Rich Repeat Scaffold Protein	Protein Coding	Q9UQ13	54	GC10P110919	7.993538857	https://www.genecards.org/cgi-bin/carddisp.pl?gene=SHOC2
PPRC1	PPARG Related Coactivator 1	Protein Coding	Q5VV67	50	GC10P102119	7.992907524	https://www.genecards.org/cgi-bin/carddisp.pl?gene=PPRC1
BRD4	Bromodomain Containing 4	Protein Coding	O60885	60	GC19M096358	7.983222008	https://www.genecards.org/cgi-bin/carddisp.pl?gene=BRD4
PRKAA2	Protein Kinase AMP-Activated Catalytic Subunit Alpha 2	Protein Coding	P54646	62	GC01P056645	7.982076168	https://www.genecards.org/cgi-bin/carddisp.pl?gene=PRKAA2
ARNT2	Aryl Hydrocarbon Receptor Nuclear Translocator 2	Protein Coding	Q9HBZ2	56	GC15P080404	7.981406212	https://www.genecards.org/cgi-bin/carddisp.pl?gene=ARNT2
SIL1	SIL1 Nucleotide Exchange Factor	Protein Coding	Q9H173	54	GC05M138985	7.980287075	https://www.genecards.org/cgi-bin/carddisp.pl?gene=SIL1
SLC1A2	Solute Carrier Family 1 Member 2	Protein Coding	P43004	63	GC11M035267	7.978422165	https://www.genecards.org/cgi-bin/carddisp.pl?gene=SLC1A2
WNT4	Wnt Family Member 4	Protein Coding	P56705	60	GC01M022190	7.974534512	https://www.genecards.org/cgi-bin/carddisp.pl?gene=WNT4
MIRLET7C	MicroRNA Let-7c	RNA Gene		31	GC21P018986	7.973644733	https://www.genecards.org/cgi-bin/carddisp.pl?gene=MIRLET7C
GRIK2	Glutamate Ionotropic Receptor Kainate Type Subunit 2	Protein Coding	Q13002	62	GC06P100962	7.971715927	https://www.genecards.org/cgi-bin/carddisp.pl?gene=GRIK2
MIR30E	MicroRNA 30e	RNA Gene		32	GC01P040754	7.970508099	https://www.genecards.org/cgi-bin/carddisp.pl?gene=MIR30E
CTSK	Cathepsin K	Protein Coding	P43235	63	GC01M163792	7.969918251	https://www.genecards.org/cgi-bin/carddisp.pl?gene=CTSK
CTSF	Cathepsin F	Protein Coding	Q9UBX1	61	GC11M129073	7.968848228	https://www.genecards.org/cgi-bin/carddisp.pl?gene=CTSF
SNRPN	Small Nuclear Ribonucleoprotein Polypeptide N	Protein Coding	P63162	57	GC15P024823	7.965522766	https://www.genecards.org/cgi-bin/carddisp.pl?gene=SNRPN
SLC20A2	Solute Carrier Family 20 Member 2	Protein Coding	Q08357	59	GC08M042416	7.962898254	https://www.genecards.org/cgi-bin/carddisp.pl?gene=SLC20A2
LGALS3	Galectin 3	Protein Coding	P17931	58	GC14P055124	7.955436707	https://www.genecards.org/cgi-bin/carddisp.pl?gene=LGALS3
GK2	Glycerol Kinase 2	Protein Coding	Q14410	52	GC04M079406	7.95183897	https://www.genecards.org/cgi-bin/carddisp.pl?gene=GK2
TET3	Tet Methylcytosine Dioxygenase 3	Protein Coding	O43151	52	GC02P074029	7.949915409	https://www.genecards.org/cgi-bin/carddisp.pl?gene=TET3
AP4B1	Adaptor Related Protein Complex 4 Subunit Beta 1	Protein Coding	Q9Y6B7	51	GC01M113894	7.945554733	https://www.genecards.org/cgi-bin/carddisp.pl?gene=AP4B1
NSD2	Nuclear Receptor Binding SET Domain Protein 2	Protein Coding	O96028	58	GC04P004731	7.941915035	https://www.genecards.org/cgi-bin/carddisp.pl?gene=NSD2
LAS1L	LAS1 Like Ribosome Biogenesis Factor	Protein Coding	Q9Y4W2	50	GC0XM065440	7.941069603	https://www.genecards.org/cgi-bin/carddisp.pl?gene=LAS1L
ANKLE2	Ankyrin Repeat And LEM Domain Containing 2	Protein Coding	Q86XL3	52	GC12M132725	7.940798283	https://www.genecards.org/cgi-bin/carddisp.pl?gene=ANKLE2
SLC25A44	Solute Carrier Family 25 Member 44	Protein Coding	Q96H78	42	GC01P167361	7.939640045	https://www.genecards.org/cgi-bin/carddisp.pl?gene=SLC25A44
CCL3	C-C Motif Chemokine Ligand 3	Protein Coding	P10147	54	GC17M036088	7.936897755	https://www.genecards.org/cgi-bin/carddisp.pl?gene=CCL3
ATP5F1EP2	ATP Synthase F1 Subunit Epsilon Pseudogene 2	Pseudogene	Q5VTU8	22	GC13P027950	7.936613083	https://www.genecards.org/cgi-bin/carddisp.pl?gene=ATP5F1EP2
PODXL	Podocalyxin Like	Protein Coding	O00592	56	GC07M131500	7.933907032	https://www.genecards.org/cgi-bin/carddisp.pl?gene=PODXL
TTN-AS1	TTN Antisense RNA 1	RNA Gene		27	GC02P178521	7.929226875	https://www.genecards.org/cgi-bin/carddisp.pl?gene=TTN-AS1
RAB3GAP1	RAB3 GTPase Activating Protein Catalytic Subunit 1	Protein Coding	Q15042	53	GC02P135052	7.922606468	https://www.genecards.org/cgi-bin/carddisp.pl?gene=RAB3GAP1
NDE1	NudE Neurodevelopment Protein 1	Protein Coding	Q9NXR1	54	GC16P096135	7.914915085	https://www.genecards.org/cgi-bin/carddisp.pl?gene=NDE1
PAX3	Paired Box 3	Protein Coding	P23760	58	GC02M222199	7.911014557	https://www.genecards.org/cgi-bin/carddisp.pl?gene=PAX3
RPS6KB1	Ribosomal Protein S6 Kinase B1	Protein Coding	P23443	63	GC17P059893	7.90743351	https://www.genecards.org/cgi-bin/carddisp.pl?gene=RPS6KB1
MIR361	MicroRNA 361	RNA Gene		27	GC0XM085903	7.906300545	https://www.genecards.org/cgi-bin/carddisp.pl?gene=MIR361
CRH	Corticotropin Releasing Hormone	Protein Coding	P06850	56	GC08M066176	7.902169704	https://www.genecards.org/cgi-bin/carddisp.pl?gene=CRH
APOC3	Apolipoprotein C3	Protein Coding	P02656	58	GC11P116829	7.899165154	https://www.genecards.org/cgi-bin/carddisp.pl?gene=APOC3
GBA2	Glucosylceramidase Beta 2	Protein Coding	Q9HCG7	54	GC09M035736	7.899085522	https://www.genecards.org/cgi-bin/carddisp.pl?gene=GBA2
ATRIP	ATR Interacting Protein	Protein Coding	Q8WXE1	56	GC03P059843	7.888356686	https://www.genecards.org/cgi-bin/carddisp.pl?gene=ATRIP
TECPR2	Tectonin Beta-Propeller Repeat Containing 2	Protein Coding	O15040	48	GC14P102362	7.885287285	https://www.genecards.org/cgi-bin/carddisp.pl?gene=TECPR2
SGCB	Sarcoglycan Beta	Protein Coding	Q16585	52	GC04M052019	7.873980999	https://www.genecards.org/cgi-bin/carddisp.pl?gene=SGCB
CDK6	Cyclin Dependent Kinase 6	Protein Coding	Q00534	64	GC07M092604	7.86989069	https://www.genecards.org/cgi-bin/carddisp.pl?gene=CDK6
TRIM54	Tripartite Motif Containing 54	Protein Coding	Q9BYV2	48	GC02P028739	7.866192818	https://www.genecards.org/cgi-bin/carddisp.pl?gene=TRIM54
IL33	Interleukin 33	Protein Coding	O95760	52	GC09P009584	7.864983559	https://www.genecards.org/cgi-bin/carddisp.pl?gene=IL33
ALDOB	Aldolase, Fructose-Bisphosphate B	Protein Coding	P05062	59	GC09M101420	7.862423897	https://www.genecards.org/cgi-bin/carddisp.pl?gene=ALDOB
BCHE	Butyrylcholinesterase	Protein Coding	P06276	63	GC03M165772	7.859318733	https://www.genecards.org/cgi-bin/carddisp.pl?gene=BCHE
ECH1	Enoyl-CoA Hydratase 1	Protein Coding	Q13011	52	GC19M038815	7.856129646	https://www.genecards.org/cgi-bin/carddisp.pl?gene=ECH1
FLVCR2	FLVCR Choline And Putative Heme Transporter 2	Protein Coding	Q9UPI3	52	GC14P075578	7.855622768	https://www.genecards.org/cgi-bin/carddisp.pl?gene=FLVCR2
ATF2	Activating Transcription Factor 2	Protein Coding	P15336	60	GC02M175072	7.854951382	https://www.genecards.org/cgi-bin/carddisp.pl?gene=ATF2
SLC12A1	Solute Carrier Family 12 Member 1	Protein Coding	Q13621	61	GC15P166303	7.854729652	https://www.genecards.org/cgi-bin/carddisp.pl?gene=SLC12A1
ABHD10	Abhydrolase Domain Containing 10, Depalmitoylase	Protein Coding	Q9NUJ1	47	GC03P111980	7.851144314	https://www.genecards.org/cgi-bin/carddisp.pl?gene=ABHD10
VDR	Vitamin D Receptor	Protein Coding	P11473	62	GC12M047841	7.847263813	https://www.genecards.org/cgi-bin/carddisp.pl?gene=VDR
NDP	Norrin Cystine Knot Growth Factor NDP	Protein Coding	Q00604	54	GC0XM043948	7.843583107	https://www.genecards.org/cgi-bin/carddisp.pl?gene=NDP
SRCAP	Snf2 Related CREBBP Activator Protein	Protein Coding	Q6ZRS2	52	GC16P096739	7.837578773	https://www.genecards.org/cgi-bin/carddisp.pl?gene=SRCAP
FHL1	Four And A Half LIM Domains 1	Protein Coding	Q13642	58	GC0XP136146	7.836017609	https://www.genecards.org/cgi-bin/carddisp.pl?gene=FHL1
FGF10	Fibroblast Growth Factor 10	Protein Coding	O15520	60	GC05M044965	7.8346138	https://www.genecards.org/cgi-bin/carddisp.pl?gene=FGF10
CCK	Cholecystokinin	Protein Coding	P06307	55	GC03M042274	7.833197594	https://www.genecards.org/cgi-bin/carddisp.pl?gene=CCK
CDH2	Cadherin 2	Protein Coding	P19022	64	GC18M035096	7.830942154	https://www.genecards.org/cgi-bin/carddisp.pl?gene=CDH2
IL7	Interleukin 7	Protein Coding	P13232	55	GC08M078689	7.820538998	https://www.genecards.org/cgi-bin/carddisp.pl?gene=IL7
PRICKLE2-AS1	PRICKLE2 Antisense RNA 1	RNA Gene		20	GC03P064063	7.820223331	https://www.genecards.org/cgi-bin/carddisp.pl?gene=PRICKLE2-AS1
[truncated: 1,279 more rows]
