# Supplementary material for: Icariin ameliorates minimal change disease by regulating the mitochondrial dysfunction pathway: an integrated strategy of network pharmacology, bioinformatics, and experimental validation
Source: Front Pharmacol. 2025 Aug 29;16:1640822. doi: 10.3389/fphar.2025.1640822 (PMC12425968; doi:10.3389/fphar.2025.1640822)
Supplement: Supplementary file 2 [file DataSheet2.csv]

databas	gene
PharmMapper	MAPK10
PharmMapper	THRB
PharmMapper	KIF11
PharmMapper	HSD17B11
PharmMapper	PIM1
PharmMapper	TTR
PharmMapper	CTSD
PharmMapper	GSTP1
PharmMapper	FAP
PharmMapper	CHEK1
PharmMapper	STS
PharmMapper	APOA2
PharmMapper	CFB
PharmMapper	CA1
PharmMapper	SELP
PharmMapper	CA2
PharmMapper	AMY1A
PharmMapper	AMY1B
PharmMapper	AMY1C
PharmMapper	EPHB4
PharmMapper	PPIA
PharmMapper	CDK2
PharmMapper	PNP
PharmMapper	ALB
PharmMapper	NUDT9
PharmMapper	MAPKAPK2
PharmMapper	MAPK8
PharmMapper	PLAU
PharmMapper	MAPK1
PharmMapper	TGFBR2
PharmMapper	BCHE
PharmMapper	CTSS
PharmMapper	PDE4B
PharmMapper	TREM1
PharmMapper	CCNA2
PharmMapper	EGFR
PharmMapper	CFD
PharmMapper	MAPK14
PharmMapper	BACE1
PharmMapper	FKBP1A
PharmMapper	PGR
PharmMapper	NR1H2
PharmMapper	CA12
PharmMapper	F2
PharmMapper	IMPA1
PharmMapper	HCK
PharmMapper	MMP3
PharmMapper	LGALS7
PharmMapper	LGALS7B
PharmMapper	PDE5A
PharmMapper	HSP90AA1
PharmMapper	ESR1
PharmMapper	AR
PharmMapper	QPCT
PharmMapper	CDK5R1
PharmMapper	SHBG
PharmMapper	CASP3
PharmMapper	PYGL
PharmMapper	PDE4D
PharmMapper	ESR2
PharmMapper	DDX6
PharmMapper	KDR
PharmMapper	BMP7
PharmMapper	HSPA8
PharmMapper	MTAP
PharmMapper	GC
PharmMapper	NPR3
PharmMapper	AKR1B1
PharmMapper	CASP7
PharmMapper	CMA1
PharmMapper	MAOB
PharmMapper	MMP13
PharmMapper	HSD17B1
PharmMapper	PPARG
PharmMapper	CES1
PharmMapper	TYMS
PharmMapper	SRC
PharmMapper	APCS
PharmMapper	NOS3
PharmMapper	IGLV2-8
PharmMapper	ADH1B
PharmMapper	MIF
PharmMapper	CRAT
PharmMapper	PDE3B
PharmMapper	CHIT1
PharmMapper	SORD
PharmMapper	DHFR
PharmMapper	TYMP
PharmMapper	TNK2
PharmMapper	PNPO
PharmMapper	PLA2G10
PharmMapper	DHODH
PharmMapper	BCAT2
PharmMapper	CSNK1G2
PharmMapper	REN
PharmMapper	SOD2
PharmMapper	CTSB
PharmMapper	TGFBR1
PharmMapper	ANG
PharmMapper	PDPK1
PharmMapper	CTSK
PharmMapper	MMP12
PharmMapper	ANXA5
PharmMapper	AHCY
PharmMapper	FGFR1
PharmMapper	F10
PharmMapper	ICAM2
PharmMapper	ESRRG
PharmMapper	NQO2
PharmMapper	DPP4
PharmMapper	GALK1
PharmMapper	DAPK1
PharmMapper	AKT1
PharmMapper	FHIT
PharmMapper	AZGP1
PharmMapper	MMP8
PharmMapper	HSD11B1
PharmMapper	AMD1
PharmMapper	SULT2A1
PharmMapper	GSR
PharmMapper	PPP5C
PharmMapper	PARP1
PharmMapper	RXRA
PharmMapper	TNNC1
PharmMapper	PTPN1
PharmMapper	FABP4
PharmMapper	FNTA
PharmMapper	LCK
PharmMapper	F7
PharmMapper	C1R
PharmMapper	BAG1
PharmMapper	WAS
PharmMapper	ALDH2
PharmMapper	PAH
PharmMapper	CDA
PharmMapper	GSK3B
PharmMapper	NQO1
PharmMapper	MMP7
PharmMapper	PLK1
PharmMapper	SERPINA1
PharmMapper	HK1
PharmMapper	B3GAT1
PharmMapper	IGF1R
PharmMapper	FGFR2
PharmMapper	ISG20
PharmMapper	ADH1C
PharmMapper	CDK6
PharmMapper	MET
PharmMapper	ITK
PharmMapper	MDM2
PharmMapper	ABO
PharmMapper	EPHX2
PharmMapper	ADAM17
PharmMapper	PPARD
PharmMapper	SEC14L2
PharmMapper	ARF1
PharmMapper	LGALS2
PharmMapper	ADK
PharmMapper	LDHB
PharmMapper	AKR1C1
PharmMapper	SYK
PharmMapper	ADH5
PharmMapper	AKR1C3
PharmMapper	CBR1
PharmMapper	HDAC8
PharmMapper	MTHFD1
PharmMapper	MAN1B1
PharmMapper	CYP2C9
PharmMapper	HMGCR
PharmMapper	REG1A
PharmMapper	GSTA1
PharmMapper	DCK
PharmMapper	PRKACA
PharmMapper	AMY2A
PharmMapper	PIK3CG
PharmMapper	OTC
PharmMapper	JAK3
PharmMapper	PLA2G2A
PharmMapper	CTSG
PharmMapper	PTPN11
PharmMapper	TRAPPC3
PharmMapper	NCS1
PharmMapper	HEXB
PharmMapper	IMPDH2
PharmMapper	PPARA
PharmMapper	RNASE3
PharmMapper	YARS1
PharmMapper	CCNT1
PharmMapper	RAC2
PharmMapper	ACP3
PharmMapper	ME2
PharmMapper	ATOX1
PharmMapper	LGALS3
PharmMapper	RAB11A
PharmMapper	C8G
PharmMapper	CTNNA1
PharmMapper	NR3C2
PharmMapper	CSNK2A1
PharmMapper	UCK2
PharmMapper	XIAP
PharmMapper	RNASE4
PharmMapper	CCL5
PharmMapper	BST1
PharmMapper	RHEB
PharmMapper	NT5M
PharmMapper	ELANE
PharmMapper	FABP5
PharmMapper	RHOA
PharmMapper	NOS2
PharmMapper	PGF
PharmMapper	FABP3
PharmMapper	FABP6
PharmMapper	DUSP6
PharmMapper	IL2
PharmMapper	IGF1
PharmMapper	NR1H4
PharmMapper	AKR1C2
PharmMapper	THRA
PharmMapper	NR1I2
PharmMapper	GNPDA1
PharmMapper	TGM3
PharmMapper	MMP2
PharmMapper	PCK1
PharmMapper	SRM
PharmMapper	ARG2
PharmMapper	GSTT2B
PharmMapper	FDPS
PharmMapper	TPH1
PharmMapper	ZAP70
PharmMapper	DTYMK
PharmMapper	CYP2C8
PharmMapper	NR1I3
PharmMapper	S100A9
PharmMapper	PNMT
PharmMapper	TGM2
PharmMapper	PRKCQ
PharmMapper	ACADM
PharmMapper	PDK2
PharmMapper	GPI
PharmMapper	CLK1
PharmMapper	ARF4
PharmMapper	ALDOA
PharmMapper	PAK6
PharmMapper	MMP9
PharmMapper	TPI1
PharmMapper	BLVRB
PharmMapper	JAK2
PharmMapper	FKBP1B
PharmMapper	KIT
PharmMapper	RAB5A
PharmMapper	TTPA
PharmMapper	FECH
PharmMapper	C1S
PharmMapper	NR1H3
PharmMapper	CSK
PharmMapper	GP1BA
PharmMapper	ITGAL
PharmMapper	SULT1E1
PharmMapper	SHMT1
PharmMapper	PLAT
PharmMapper	FABP7
PharmMapper	LYZ
PharmMapper	HAGH
PharmMapper	HPN
PharmMapper	HNMT
PharmMapper	CTSF
PharmMapper	CBS
PharmMapper	PADI4
PharmMapper	CD1A
PharmMapper	GM2A
PharmMapper	BIRC7
PharmMapper	ST14
PharmMapper	ERBB4
PharmMapper	KYAT1
PharmMapper	PPCDC
PharmMapper	CD209
PharmMapper	SULT2B1
PharmMapper	DPEP1
PharmMapper	SSE1
PharmMapper	MMP16
PharmMapper	CDK7
PharmMapper	RBP4
PharmMapper	HNF4G
PharmMapper	TGFB2
PharmMapper	PAPSS1
TargetNet	BACE2
TargetNet	PTGDR2
TargetNet	NR2E3
TargetNet	HRH3
TargetNet	PTPN22
TargetNet	CA5B
TargetNet	CYSLTR1
TargetNet	AKT3
TargetNet	PDE10A
TargetNet	ABCG2
TargetNet	ALK
TargetNet	CA14
TargetNet	UTS2R
TargetNet	DPP7
TargetNet	HDAC6
TargetNet	Sigmar1
TargetNet	Cnr2
TargetNet	PIM2
TargetNet	PSENEN
TargetNet	IRAK4
TargetNet	TLR9
TargetNet	GPR35
TargetNet	APOBEC3G
TargetNet	CLK4
TargetNet	HRH4
TargetNet	P2RY12
TargetNet	S1PR5
TargetNet	CTDSP1
TargetNet	EGLN1
TargetNet	HDAC8
TargetNet	SMO
TargetNet	SLC29A1
TargetNet	MCHR1
TargetNet	MGLL
TargetNet	P2RX7
TargetNet	S1PR3
TargetNet	TAAR1
TargetNet	NR1H4
TargetNet	SIRT1
TargetNet	APH1A
TargetNet	KISS1R
TargetNet	CA4
TargetNet	DRD1
TargetNet	GHSR
TargetNet	HDAC2
TargetNet	ESR2
TargetNet	NCSTN
TargetNet	Dhfr
TargetNet	APH1B
TargetNet	GPR119
TargetNet	GPBAR1
TargetNet	HCAR2
TargetNet	56k.02
TargetNet	TRPV1
TargetNet	CA13
TargetNet	SIRT2
TargetNet	PIM3
TargetNet	DPP9
TargetNet	Prcp
TargetNet	DPP8
TargetNet	TUBB2B
TargetNet	Dyrk1a
TargetNet	Htr4
TargetNet	Ptger2
TargetNet	LRRK2
TargetNet	HDAC1
TargetNet	CHRFAM7A
TargetNet	EDNRA
TargetNet	PDE5A
TargetNet	CA9
TargetNet	CALCRL
TargetNet	BCL2A1
TargetNet	MAPK14
TargetNet	SCN9A
TargetNet	NPY5R
TargetNet	MAPK11
TargetNet	LTB4R
TargetNet	TPSAB1
TargetNet	CDK5R1
TargetNet	P2RY6
TargetNet	GRM4
TargetNet	CASP8
TargetNet	SCN5A
TargetNet	PDE3A
TargetNet	GRM2
TargetNet	PDE7A
TargetNet	ROCK1
TargetNet	PTGDR
TargetNet	GRIN2B
TargetNet	NR1H3
TargetNet	PLA2G7
TargetNet	ACACA
TargetNet	KCNH2
TargetNet	ITK
TargetNet	PDE4D
TargetNet	TNK2
TargetNet	PPARA
TargetNet	MCL1
TargetNet	BCL2L1
TargetNet	PDE4B
TargetNet	TYRO3
TargetNet	BTK
TargetNet	Chrna7
TargetNet	Ptgs2
TargetNet	PRKCD
TargetNet	LIPE
TargetNet	PTK2
TargetNet	PRKCQ
TargetNet	Fnta
TargetNet	FOLH1
TargetNet	RELA
TargetNet	PPARD
TargetNet	Fdft1
TargetNet	TEK
TargetNet	MAP2K1
TargetNet	PRKCE
TargetNet	DHODH
TargetNet	SLC6A3
TargetNet	Mc1r
TargetNet	PLIN5
TargetNet	MDM2
TargetNet	CACNA1B
TargetNet	Avpr2
TargetNet	CDK5
TargetNet	XIAP
TargetNet	Faah
TargetNet	OPRM1
TargetNet	BCHE
TargetNet	XDH
TargetNet	HSD11B2
TargetNet	ADAM17
TargetNet	CCNA1
TargetNet	Oxtr
TargetNet	CSNK2A1
TargetNet	Rac1
TargetNet	GRB2
TargetNet	FKBP1A
TargetNet	Drd2
TargetNet	CXCR4
TargetNet	CDC42
TargetNet	BACE1
TargetNet	ADA
TargetNet	HDAC4
TargetNet	Cckbr
TargetNet	Mc4r
TargetNet	ADK
TargetNet	EGFR
TargetNet	CASP6
TargetNet	CASP9
TargetNet	CASP7
TargetNet	MTTP
TargetNet	EPHB4
TargetNet	MAPK10
TargetNet	PGGT1B
TargetNet	PLK1
TargetNet	KIF11
TargetNet	JAK3
TargetNet	RPS6KA3
TargetNet	CCR8
TargetNet	CCR5
TargetNet	CCR4
TargetNet	CCR3
TargetNet	Hmgcr
TargetNet	DUSP3
TargetNet	CDK9
TargetNet	CDK7
TargetNet	METAP2
TargetNet	HTR6
TargetNet	Hsd11b1
TargetNet	AGTR2
TargetNet	GSK3B
TargetNet	GSK3A
TargetNet	PSEN2
TargetNet	PSEN1
TargetNet	CLK1
TargetNet	CXCR3
TargetNet	Tbxas1
TargetNet	FNTB
TargetNet	MTNR1B
TargetNet	NPY2R
TargetNet	MAPKAPK2
TargetNet	PIK3CG
TargetNet	RXRG
TargetNet	PREP
TargetNet	NPBWR1
TargetNet	SLC6A9
TargetNet	MTNR1A
TargetNet	AVPR1B
TargetNet	P2RY1
TargetNet	HTR5A
TargetNet	GCGR
TargetNet	Ace
TargetNet	PMII
TargetNet	BDKRB1
TargetNet	HTR3A
TargetNet	MAPK9
TargetNet	MAPK8
TargetNet	MMP13
TargetNet	CHRNA4
TargetNet	SYK
TargetNet	ZAP70
TargetNet	CTSK
TargetNet	CA7
TargetNet	Adra1a
TargetNet	PTGIR
TargetNet	PTGER3
TargetNet	PTGFR
TargetNet	ECE1
TargetNet	CASP3
TargetNet	MTOR
TargetNet	PIK3CB
TargetNet	PIK3CA
TargetNet	AKR1C3
TargetNet	GRIA2
TargetNet	MC3R
TargetNet	CCR2
TargetNet	MAP3K8
TargetNet	HNF4A
TargetNet	P2RY2
TargetNet	CASR
TargetNet	Mc5r
TargetNet	OPRL1
TargetNet	OPRK1
TargetNet	OPRD1
TargetNet	MPL
TargetNet	MMP12
TargetNet	AVPR1A
TargetNet	PPARG
TargetNet	Ache
TargetNet	HSD17B2
TargetNet	HSD17B3
TargetNet	TGFBR1
TargetNet	FLT3
TargetNet	KDR
TargetNet	FLT4
TargetNet	AHR
TargetNet	SOAT1
TargetNet	GCK
TargetNet	EDNRB
TargetNet	DRD3
TargetNet	Grin1
TargetNet	PTGER4
TargetNet	RORA
TargetNet	ADRA1B
TargetNet	HRH1
TargetNet	Crhr1
TargetNet	SSTR5
TargetNet	PTPN7
TargetNet	NOS2
TargetNet	CA5A
TargetNet	PTGER1
TargetNet	AGTR1
TargetNet	HTR7
TargetNet	EPHX2
TargetNet	ADORA3
TargetNet	TMIGD3
TargetNet	CYP2C19
TargetNet	SSTR3
TargetNet	BRS3
TargetNet	CCR1
TargetNet	CCKAR
TargetNet	APOBEC3A
TargetNet	AKT2
TargetNet	AKT1
TargetNet	Slc6a4
TargetNet	Slc6a1
TargetNet	SLC5A2
TargetNet	Grm5
TargetNet	SSTR4
TargetNet	SRD5A2
TargetNet	NTSR1
TargetNet	Gnrhr
TargetNet	HTR1F
TargetNet	SSTR2
TargetNet	SSTR1
TargetNet	Drd4
TargetNet	Adora2a
TargetNet	ADORA1
TargetNet	AXL
TargetNet	BDKRB2
TargetNet	CDC25B
TargetNet	WEE1
TargetNet	TYK2
TargetNet	Nos1
TargetNet	NOS3
TargetNet	CASP1
TargetNet	TACR3
TargetNet	ADORA2B
TargetNet	Agtr1b
TargetNet	RXRB
TargetNet	HTR1E
TargetNet	Htr1b
TargetNet	MAPK1
TargetNet	HTR2C
TargetNet	HTR2A
TargetNet	HTR1D
TargetNet	PDE4A
TargetNet	DPP4
TargetNet	MAOB
TargetNet	DNMT1
TargetNet	NPY1R
TargetNet	CTSS
TargetNet	F2R
TargetNet	PTAFR
TargetNet	TACR1
TargetNet	ADRA1D
TargetNet	CXCR2
TargetNet	CXCR1
TargetNet	HRH2
TargetNet	CDK2
TargetNet	NR2F2
TargetNet	SLC6A2
TargetNet	CMA1
TargetNet	JAK1
TargetNet	RPS6KB1
TargetNet	Grm1
TargetNet	CA6
TargetNet	PTGS1
TargetNet	CES1
TargetNet	MMP8
TargetNet	KCNA5
TargetNet	Adra2c
TargetNet	KCNA3
TargetNet	TGM2
TargetNet	DRD5
TargetNet	TBXA2R
TargetNet	CNR1
TargetNet	S1PR1
TargetNet	TACR2
TargetNet	MAOA
TargetNet	ITGAL
TargetNet	ATP4A
TargetNet	Prkca
TargetNet	CHRM3
TargetNet	ALOX5AP
TargetNet	TPSB2
TargetNet	RXRA
TargetNet	SLC9A1
TargetNet	Htr1a
TargetNet	VCAM1
TargetNet	CYP11B2
TargetNet	SRD5A1
TargetNet	ADRA2B
TargetNet	ITGB5
TargetNet	PTPN1
TargetNet	FLT1
TargetNet	PTPN2
TargetNet	UL80
TargetNet	SELE
TargetNet	Tspo
TargetNet	PDGFRA
TargetNet	AKR1B1
TargetNet	ALOX15
TargetNet	lef
TargetNet	CYP11B1
TargetNet	Ar
TargetNet	ANPEP
TargetNet	BRAF
TargetNet	MMP9
TargetNet	PLA2G2A
TargetNet	FDPS
TargetNet	MIF
TargetNet	HSD17B1
TargetNet	ADRB3
TargetNet	SLC5A1
TargetNet	F3
TargetNet	RARG
TargetNet	ITGA4
TargetNet	Scd1
TargetNet	BMP1
TargetNet	SRC
TargetNet	Alox5
TargetNet	IMPDH2
TargetNet	CDK4
TargetNet	CYP2C9
TargetNet	CETP
TargetNet	CYP19A1
TargetNet	TOP1
TargetNet	FGFR1
TargetNet	PIM1
TargetNet	CHRM1
TargetNet	PNMT
TargetNet	Chrm2
TargetNet	THRB
TargetNet	THRA
TargetNet	RARB
TargetNet	CYP2D6
TargetNet	BCL2
TargetNet	RARA
TargetNet	LTA4H
TargetNet	FURIN
TargetNet	PARP1
TargetNet	PDGFRB
TargetNet	MMP7
TargetNet	ADRA2A
TargetNet	CHRM5
TargetNet	STS
TargetNet	F7
TargetNet	CYP3A4
TargetNet	HCK
TargetNet	ADRB1
TargetNet	MET
TargetNet	PTPRC
TargetNet	ITGA2B
TargetNet	MME
TargetNet	CTSG
TargetNet	MMP3
TargetNet	MMP2
TargetNet	ELANE
TargetNet	HSP90AB1
TargetNet	NR3C2
TargetNet	ABCB1
TargetNet	CHRM4
TargetNet	IGF1R
TargetNet	RET
TargetNet	LYN
TargetNet	HSP90AA1
TargetNet	CTSB
TargetNet	CTSL
TargetNet	Tyms
TargetNet	PRSS2
TargetNet	PRSS1
TargetNet	CAPN1
TargetNet	CTSD
TargetNet	CSF1R
TargetNet	ITGAV
TargetNet	PYGL
TargetNet	CDK1
TargetNet	PGR
TargetNet	FYN
TargetNet	LCK
TargetNet	PRKCB
TargetNet	ITGB1
TargetNet	ampC
TargetNet	ICAM1
TargetNet	ALPL
TargetNet	CYP1A2
TargetNet	PRKCG
TargetNet	SERPINE1
TargetNet	ITGB3
TargetNet	CYP17A1
TargetNet	APP
TargetNet	NTRK1
TargetNet	ERBB2
TargetNet	NR3C1
TargetNet	PLA2G1B
TargetNet	RAF1
TargetNet	MMP1
TargetNet	ESR1
TargetNet	TUBA1A
TargetNet	TNF
TargetNet	CA2
TargetNet	CA1
TargetNet	REN
TargetNet	PLAT
TargetNet	PLAU
TargetNet	PLG
TargetNet	F10
TargetNet	F2
TargetNet	ABL1
TargetNet	PRKACA
TargetNet	PNP
TargetNet	CCNE2
TargetNet	CHEK2
TargetNet	PAK4
TargetNet	S1PR4
TargetNet	MLYCD
TargetNet	CACNA1H
TargetNet	S1PR2
TargetNet	DGAT1
TargetNet	ROCK2
TargetNet	GALR3
TargetNet	ICMT
TargetNet	JAK2
TargetNet	PLIN1
TargetNet	HCRTR2
TargetNet	HCRTR1
TargetNet	CA12
TargetNet	CACNA1G
TargetNet	RIPK2
TargetNet	MLNR
TargetNet	PPO2
TargetNet	PDPK1
TargetNet	HDAC3
TargetNet	AURKA
TargetNet	PLD2
TargetNet	IKBKB
TargetNet	FFAR1
TargetNet	TERT
TargetNet	PTGES
TargetNet	ADAM10
TargetNet	SCD
TargetNet	ACACB
TargetNet	CES2
TargetNet	PDE2A
TargetNet	PIK3CD
TargetNet	CDC7
CTD	ADRB1
CTD	AKT1
CTD	APP
CTD	ASPG
CTD	BACE1
CTD	BCL2
CTD	BCL2L11
CTD	BGLAP
CTD	BMP2
CTD	BMP4
CTD	C3
CTD	CARTPT
CTD	CASP1
CTD	CREB1
CTD	CYP11A1
CTD	CYP2E1
CTD	DIO1
CTD	DNAJC12
CTD	EGFR
CTD	FGA
CTD	FGB
CTD	FGG
CTD	FOS
CTD	FOXO3
CTD	GATA4
CTD	GPT
CTD	HAVCR1
CTD	HP
CTD	HSD3B
CTD	HSD3B1
CTD	HSPA5
CTD	ID1
CTD	IGF1
CTD	IL1B
CTD	IL6
CTD	ITIH4
CTD	JUN
CTD	KL
CTD	KLHL11
CTD	LCN2
CTD	MAPK1
CTD	MAPK3
CTD	MEF2C
CTD	MIR1224
CTD	MIR139
CTD	MIR140
CTD	MIR146B
CTD	MIR150
CTD	MIR183
CTD	MIR1931
CTD	MIR1971
CTD	MIR199B
CTD	MIR200A
CTD	MIR200B
CTD	MIR203
CTD	MIR205
CTD	MIR206
CTD	MIR2137
CTD	MIR21A
CTD	MIR223
CTD	MIR2861
CTD	MIR3072
CTD	MIR3077
CTD	MIR30E
CTD	MIR3547
CTD	MIR429
CTD	MIR455
CTD	MIR5107
CTD	MIR511
CTD	MIR5126
CTD	MIR5130
CTD	MIR6366
CTD	MIR6368
CTD	MIR674
CTD	MIR6906
CTD	MIR6931
CTD	MIR6968
CTD	MIR7001
CTD	MIR7030
CTD	MIR7045
CTD	MIR705
CTD	MIR7070
CTD	MIR7082
CTD	MIR7118
CTD	MIR7J
CTD	MIR8101
CTD	MIR8110
CTD	MMP9
CTD	MT1
CTD	MT2
CTD	MTOR
CTD	MUC5AC
CTD	MUC5B
CTD	MUP1
CTD	MUP2
CTD	MUP3
CTD	MYH6
CTD	MYL2
CTD	NFE2L1
CTD	NFKBIA
CTD	NKX2.4B
CTD	NKX2-5
CTD	NLRP3
CTD	NOG
CTD	NOS1
CTD	NOS2
CTD	NOS3
CTD	NPR3
CTD	NR5A1
CTD	ORM1
CTD	P2RX7
CTD	PAH
CTD	PCK1
CTD	PDE5A
CTD	PF4
CTD	PGR
CTD	PPARA
CTD	PPARGC1A
CTD	PTGS2
CTD	RELA
CTD	RUNX2
CTD	SAA2
CTD	SERPINA3M
CTD	SERPINA3N
CTD	SHC1
CTD	SIRT1
CTD	SIRT3
CTD	SLC13A2
CTD	SLC17A7
CTD	SLC22A1
CTD	SLC22A6
CTD	SLC22A8
CTD	SLC2A2
CTD	SLC34A1
CTD	SLC34A3
CTD	SLC6A13
CTD	SLCO1B3
CTD	SLCO2B1
CTD	SMAD4
CTD	SMAD6
CTD	SOD2
CTD	SPP1
CTD	SRC
CTD	TFF1
CTD	TG
CTD	TGFB1
CTD	TH
CTD	TIMP1
CTD	TNF
CTD	TNFRSF11B
CTD	TNFSF11
CTD	TRP53
CTD	TTC36
ECTM	PTPN1
ECTM	PDE5A
ECTM	CA7
ECTM	CA4
ECTM	CA2
ECTM	CA12
ECTM	AURKB
ECTM	ACHE
TCMSP	TOP2A
